# Supplementary material for: Electrically tunable two-dimensional heterojunctions for miniaturized near-infrared spectrometers
Source: Nat Commun. 2022 Aug 8;13:4627. doi: 10.1038/s41467-022-32306-z (PMC9360404; doi:10.1038/s41467-022-32306-z)
Supplement: Supplementary file 2 — Source data [file 41467_2022_32306_MOESM2_ESM.xlsx]

## Sheet: Fig 1
Fig 1c						Fig 1d
Kpoints-index	Energy (eV)	distribution of WSe2 (%)				Kpoints-index	Energy (eV)		distribution of WSe2 (%)
0	-42.8092	0				0	-42.6981	0.0809	0
0.04584	-42.8098	0				0	-42.6661	0.0744	0
0.09167	-42.8107	0				0	-42.6652	0.0701	0
0.13751	-42.812	0				0	-42.6543	0.0912	0
0.18335	-42.8136	0				0	-42.6537	0.0585	0
0.22918	-42.8155	0				0	-42.6455	0.0129	0
0.27502	-42.8177	0				0	-42.6438	0.1364	0
0.32086	-42.82	0				0	-42.6374	0.0795	0
0.3667	-42.8224	0				0	-42.6333	0.1633	0
0.41253	-42.8247	0				0	-42.6325	0.0747	0
0.45837	-42.8269	0				0	-42.6295	0.2853	0
0.50421	-42.8286	0				0	-42.6274	0.0956	0
0.55004	-42.83	0				0	-42.6255	0.0772	0
0.59588	-42.8308	0				0	-42.622	0.1268	0
0.64172	-42.8311	0				0	-42.6172	0.0534	0
	--	--				0	-42.6128	0.0633	0
#	--	--				0	-42.6109	0.1508	0
0.64172	-42.8052	0				0	-42.6105	0.2977	0
0.59588	-42.8052	0				0	-42.5917	0.0152	0
0.55004	-42.805	0				0	-42.5739	0.0255	0
0.50421	-42.8048	0				0	-42.5616	0.0005	--
0.45837	-42.8044	0				0	-42.5464	0.0706	0
0.41253	-42.8038	0				0	-42.5433	0.0784	0
0.3667	-42.8031	0				0	-42.5319	0.068	0
0.32086	-42.8021	0				0	-42.5272	0.0291	0
0.27502	-42.8011	0				0	-42.5216	0.3366	0
0.22918	-42.7999	0				0	-42.5188	0.3792	0
0.18335	-42.7987	0				0	-42.4706	0.1218	0
0.13751	-42.7975	0				0	-42.4635	0.2006	0
0.09167	-42.7964	0				0	-42.4527	0.2751	0
0.04584	-42.7955	0				0	-42.4474	0.1213	0
0	-42.7946	0				0	-42.4417	0.19	0
	--	--				0	-42.4371	0.0961	0
#	--	--				0	-42.4353	0.0883	0
0	-42.709	0				0	-42.4198	0.0485	0
0.04584	-42.7139	0				0	-42.4165	0.0465	0
0.09167	-42.7189	0				0	-42.4136	0.1077	0
0.13751	-42.7241	0				0	-42.4099	0.1801	0
0.18335	-42.7292	0				0	-42.4072	0.0157	0
0.22918	-42.7343	0				0	-42.4054	0.1243	0
0.27502	-42.7393	0				0	-42.3977	0.2022	0
0.32086	-42.744	0				0	-42.3975	0.0845	0
0.3667	-42.7484	0				0	-42.3951	0.197	0
0.41253	-42.7524	0				0	-42.3944	0.1055	0
0.45837	-42.7559	0				0	-42.3804	0.0934	0
0.50421	-42.7588	0				0	-42.3787	0.0735	0
0.55004	-42.7609	0				0	-42.3736	0.0864	0
0.59588	-42.7622	0				0	-42.3674	0.0696	0
0.64172	-42.7627	0				0	-42.3655	0.1258	0
	--	--				0	-42.3606	0.0005	0
#	--	--				0	-42.3587	0.1425	0
0.64172	-42.5933	0				0	-42.3548	0.1274	0
0.59588	-42.5933	0				0	-42.3525	0.13	0
0.55004	-42.5933	0				0	-42.352	0.0963	0
0.50421	-42.5933	0				0	-42.3506	0.1914	0
0.45837	-42.5935	0				0	-42.3486	0.0741	0
0.41253	-42.5939	0				0	-42.3477	0.1071	0
0.3667	-42.5946	0				0	-42.3465	0.0634	0
0.32086	-42.5961	0				0	-42.3447	0.0639	0
0.27502	-42.5986	0				0	-42.3438	0.1302	0
0.22918	-42.6024	0				0	-42.3424	0.0807	0
0.18335	-42.6073	0				0	-42.3382	0.2358	0
0.13751	-42.6131	0				0	-42.337	0.1131	0
0.09167	-42.6194	0				0	-42.3361	0.1238	0
0.04584	-42.6258	0				0	-42.3344	0.1132	0
0	-42.6322	0				0	-42.3332	0.1077	0
	--	--				0	-42.3327	0.0708	0
#	--	--				0	-42.3322	0.0887	0
0	-42.5783	0				0	-42.3279	0.147	0
0.04584	-42.5783	0				0	-42.3237	0.1724	0
0.09167	-42.5782	0				0	-42.3209	0.0572	0
0.13751	-42.5778	0				0	-42.3202	0.134	0
0.18335	-42.5769	0				0	-42.3134	0.0588	0
0.22918	-42.5754	0				0	-42.3125	0.0217	0
0.27502	-42.5728	0				0	-42.3123	0.144	0
0.32086	-42.5693	0				0	-42.3113	0.0483	0
0.3667	-42.5651	0				0	-42.3026	0.1685	0
0.41253	-42.5608	0				0	-42.3008	0.1557	0
0.45837	-42.5566	0				0	-42.2999	0.1079	0
0.50421	-42.5529	0				0	-42.2967	0.067	0
0.55004	-42.55	0				0	-42.2951	0.0439	0
0.59588	-42.5481	0				0	-42.292	0.0047	0
0.64172	-42.5474	0				0	-42.2713	0.0205	0
	--	--				0	-42.2711	0.1248	0
#	--	--				0	-42.2626	0.0051	0
0.64172	-42.5346	0				0	-42.255	0.1406	0
0.59588	-42.5345	0				0	-42.2522	0.1138	0
0.55004	-42.5343	0				0	-42.2398	0.1737	0
0.50421	-42.5341	0				0	-42.2395	0.1905	0
0.45837	-42.5342	0				0	-42.2345	0.1361	0
0.41253	-42.5344	0				0	-42.2313	0.199	0
0.3667	-42.5348	0				0	-42.2288	0.1224	0
0.32086	-42.5354	0				0	-42.2284	0.1493	0
0.27502	-42.5361	0				0	-42.2271	0.0991	0
0.22918	-42.537	0				0	-42.2239	0.0676	0
0.18335	-42.5379	0				0	-42.2178	0.1762	0
0.13751	-42.5389	0				0	-42.2169	0.1052	0
0.09167	-42.5399	0				0	-42.2144	0.1769	0
0.04584	-42.5409	0				0	-42.2115	0.0315	0
0	-42.5419	0				0	-42.2095	0.0443	0
	--	--				0	-42.2002	0.1287	0
#	--	--				0	-42.1975	0.2534	0
0	-42.5167	0				0	-42.1935	0.178	0
0.04584	-42.5167	0				0	-42.1895	0.0269	0
0.09167	-42.5167	0				0	-42.1826	0.1533	0
0.13751	-42.5167	0				0	-42.179	0.0262	0
0.18335	-42.5166	0				0	-42.1786	0.1014	0
0.22918	-42.5164	0				0	-42.1741	0.0166	0
0.27502	-42.5162	0				0	-38.2732	0.0055	1
0.32086	-42.516	0				0	-38.2669	0.006	1
0.3667	-42.5158	0				0	-38.2623	0.0053	1
0.41253	-42.5156	0				0	-38.2453	0.0453	1
0.45837	-42.5154	0				0	-38.2382	0.0211	1
0.50421	-42.5152	0				0	-38.2372	0.029	1
0.55004	-42.5151	0				0	-38.2324	0.0163	1
0.59588	-42.515	0				0	-38.2318	0.0173	1
0.64172	-42.515	0				0	-38.2271	0.0124	1
	--	--				0	-38.2236	0.0048	1
#	--	--				0	-38.2223	0.0043	1
0.64172	-42.5045	0				0	-38.2184	0.0069	1
0.59588	-42.5045	0				0	-38.2172	0.0059	1
0.55004	-42.5044	0				0	-38.2144	0.0054	1
0.50421	-42.5042	0				0	-38.2124	0.0021	1
0.45837	-42.504	0				0	-38.203	0.0389	1
0.41253	-42.5038	0				0	-38.2001	0.0266	1
0.3667	-42.5038	0				0	-38.1986	0.0397	1
0.32086	-42.5039	0				0	-38.194	0.0834	1
0.27502	-42.5043	0				0	-38.1934	0.3394	1
0.22918	-42.5051	0				0	-38.1918	0.2904	1
0.18335	-42.5063	0				0	-38.1898	0.1814	1
0.13751	-42.5078	0				0	-38.1888	0.045	1
0.09167	-42.5096	0				0	-38.1858	0.0767	1
0.04584	-42.5115	0				0	-38.1853	0.05	1
0	-42.5133	0				0	-38.1781	0.0812	1
	--	--				0	-38.169	0.215	1
#	--	--				0	-38.1669	0.3999	1
0	-42.4942	0				0	-38.1648	0.3342	1
0.04584	-42.4943	0				0	-38.1619	0.1609	1
0.09167	-42.4944	0				0	-38.1591	0.0719	1
0.13751	-42.4944	0				0	-38.1548	0.3562	1
0.18335	-42.4941	0				0	-38.1539	0.2936	1
0.22918	-42.4935	0				0	-38.1535	0.4394	1
0.27502	-42.4926	0				0	-38.152	0.3606	1
0.32086	-42.4914	0				0	-38.1512	0.0831	1
0.3667	-42.49	0				0	-38.1503	0.4319	1
0.41253	-42.4886	0				0	-38.1485	0.129	1
0.45837	-42.4873	0				0	-38.1472	0.0467	1
0.50421	-42.4861	0				0	-38.1457	0.4467	1
0.55004	-42.4852	0				0	-38.1444	0.4517	1
0.59588	-42.4847	0				0	-38.1434	0.1243	1
0.64172	-42.4845	0				0	-38.1429	0.1405	1
	--	--				0	-38.1426	0.1095	1
#	--	--				0	-38.137	0.1922	1
0.64172	-42.4502	0				0	-38.1365	0.2391	1
0.59588	-42.4499	0				0	-38.1319	0.2557	1
0.55004	-42.4491	0				0	-38.1314	0.3142	1
0.50421	-42.4478	0				0	-38.1308	0.1463	1
0.45837	-42.4461	0				0	-38.1278	0.1802	1
0.41253	-42.4441	0				0	-38.1246	0.1824	1
0.3667	-42.4419	0				0	-38.1243	0.1522	1
0.32086	-42.4394	0				0	-38.1222	0.077	1
0.27502	-42.4368	0				0	-38.1216	0.1294	1
0.22918	-42.4341	0				0	-38.1204	0.0327	1
0.18335	-42.4313	0				0	-38.1197	0.0714	1
0.13751	-42.4284	0				0	-38.1189	0.03	1
0.09167	-42.4256	0				0	-38.1168	0.0436	1
0.04584	-42.4229	0				0	-38.1138	0.051	1
0	-42.4203	0				0	-38.113	0.0501	1
	--	--				0	-38.1111	0.0534	1
#	--	--				0	-38.1105	0.0188	1
0	-42.4054	0				0	-38.1094	0.028	1
0.04584	-42.4048	0				0	-38.109	0.0316	1
0.09167	-42.4041	0				0	-38.1072	0.0103	1
0.13751	-42.4032	0				0	-38.1069	0.0503	1
0.18335	-42.4023	0				0	-38.1066	0.0172	1
0.22918	-42.4013	0				0	-38.1054	0.017	1
0.27502	-42.4002	0				0	-38.1049	0.0288	1
0.32086	-42.3991	0				0	-38.1033	0.132	1
0.3667	-42.3982	0				0	-38.103	0.193	1
0.41253	-42.3973	0				0	-38.1018	0.2504	1
0.45837	-42.3966	0				0	-38.099	0.0201	1
0.50421	-42.396	0				0	-38.0968	0.019	1
0.55004	-42.3956	0				0	-38.0934	0.0161	1
0.59588	-42.3953	0				0	-38.0887	0.0169	1
0.64172	-42.3952	0				0	-38.0872	0.0293	1
	--	--				0	-38.0844	0.0097	1
#	--	--				0	-38.0789	0.0273	1
0.64172	-42.3557	0				0	-38.0785	0.0174	1
0.59588	-42.3559	0				0	-38.0745	0.0097	1
0.55004	-42.3567	0				0	-38.0723	0.0747	1
0.50421	-42.3579	0				0	-38.0712	0.0605	1
0.45837	-42.3594	0				0	-38.07	0.0692	1
0.41253	-42.3611	0				0	-38.0677	0.1936	1
0.3667	-42.3629	0				0	-38.0634	0.0331	1
0.32086	-42.3645	0				0	-38.0622	0.0552	1
0.27502	-42.366	0				0	-38.0607	0.1068	1
0.22918	-42.3672	0				0	-38.0589	0.0918	1
0.18335	-42.3681	0				0	-38.0539	0.1124	1
0.13751	-42.3685	0				0	-38.053	0.1145	1
0.09167	-42.3686	0				0	-38.0499	0.288	1
0.04584	-42.3684	0				0	-38.0478	0.2437	1
0	-42.3678	0				0	-38.0454	0.2393	1
	--	--				0	-38.0444	0.1758	1
#	--	--				0	-38.0421	0.0777	1
0	-38.1996	1				0	-38.0387	0.308	1
0.04584	-38.2014	1				0	-38.0379	0.2713	1
0.09167	-38.2069	1				0	-38.0257	0.0496	1
0.13751	-38.2139	1				0	-38.0244	0.0684	1
0.18335	-38.221	1				0	-38.0232	0.0534	1
0.22918	-38.228	1				0	-38.0219	0.0531	1
0.27502	-38.2345	1				0	-38.0177	0.0351	1
0.32086	-38.2405	1				0	-38.0132	0.0247	1
0.3667	-38.2458	1				0	-38.0067	0.006	1
0.41253	-38.2504	1				0	-37.9988	0.0052	1
0.45837	-38.2548	1				0	-37.9967	0.0075	1
0.50421	-38.2606	1				0	-37.981	0.0013	1
0.55004	-38.2648	1				0	-15.2549	0.0012	0
0.59588	-38.2674	1				0	-14.9067	0.0059	0
0.64172	-38.2683	1				0	-14.8643	0.0009	1
	--	--				0	-14.8395	0.0018	0
#	--	--				0	-14.8101	0.0006	--
0.64172	-38.2612	1				0	-14.8075	0.0003	--
0.59588	-38.2608	1				0	-14.7939	0.0002	--
0.55004	-38.2594	1				0	-14.7909	0.0001	--
0.50421	-38.2572	1				0	-14.5159	0.0076	1
0.45837	-38.2541	1				0	-14.4434	0.0008	1
0.41253	-38.2475	1				0	-14.4294	0.0004	--
0.3667	-38.239	1				0	-14.4218	0.0001	--
0.32086	-38.2296	1				0	-14.4143	0.0001	--
0.27502	-38.2194	1				0	-14.4108	0	--
0.22918	-38.2089	1				0	-14.273	0.4736	0.00305
0.18335	-38.1982	1				0	-14.2388	0.497	0
0.13751	-38.1877	1				0	-14.0879	0.4676	0
0.09167	-38.1778	1				0	-14.0719	0.4367	0
0.04584	-38.1696	1				0	-14.0426	0.4151	0
0	-38.1715	1				0	-14.0031	0.0518	0
	--	--				0	-13.9653	0.4431	0
#	--	--				0	-13.9561	0.1143	0
0	-38.1611	1				0	-13.9122	0.0406	0
0.04584	-38.1684	1				0	-13.885	0.0176	0
0.09167	-38.1671	1				0	-13.8738	0.0227	0
0.13751	-38.1765	1				0	-13.8639	0.0127	0
0.18335	-38.1867	1				0	-13.8565	0.0034	0
0.22918	-38.1973	1				0	-13.8018	0.3365	0.87712
0.27502	-38.2079	1				0	-13.7852	0.0942	0.10448
0.32086	-38.2182	1				0	-13.7525	0.0032	0
0.3667	-38.2277	1				0	-13.745	0.4081	0.66207
0.41253	-38.2363	1				0	-13.7367	0.1188	0.15294
0.45837	-38.2437	1				0	-13.7296	0.4044	0.60554
0.50421	-38.2496	1				0	-13.7194	0.0172	0
0.55004	-38.2539	1				0	-13.699	0.4905	0.87826
0.59588	-38.2566	1				0	-13.6926	0.4363	0.64495
0.64172	-38.2575	1				0	-13.6892	0.4783	0.86982
	--	--				0	-13.6773	0.3679	0.62264
#	--	--				0	-13.6566	0.4917	0.42017
0.64172	-38.1724	1				0	-13.649	0.1667	0.09244
0.59588	-38.1722	1				0	-13.6347	0.0082	0
0.55004	-38.1716	1				0	-13.6249	0.0718	0.96
0.50421	-38.1706	1				0	-13.5602	0.0282	0
0.45837	-38.1692	1				0	-13.4996	0.0844	0.98361
0.41253	-38.1675	1				0	-13.4886	0.0236	0
0.3667	-38.1654	1				0	-13.4587	0.0167	0.91667
0.32086	-38.163	1				0	-13.4444	0.0025	0
0.27502	-38.1604	1				0	-13.4335	0.0055	0.5
0.22918	-38.1575	1				0	-13.4267	0.0014	1
0.18335	-38.1545	1				0	-13.4246	0.0278	0.25
0.13751	-38.1526	1				0	-13.4176	0.0072	0.6
0.09167	-38.162	1				0	-13.4143	0.0084	0.5
0.04584	-38.1586	1				0	-13.4116	0.0015	1
0	-38.1579	1				0	-13.4064	0.0244	0.44444
	--	--				0	-13.3996	0.0015	1
#	--	--				0	-13.3964	0.0051	1
0	-38.1515	1				0	-13.3912	0.0007	--
0.04584	-38.1453	1				0	-13.3892	0.0009	--
0.09167	-38.1482	1				0	-13.3875	0.0037	0.33333
0.13751	-38.1514	1				0	-13.3833	0.0092	0.66667
0.18335	-38.1422	1				0	-13.3814	0.0035	0.66667
0.22918	-38.1338	1				0	-13.3711	0.0067	0.4
0.27502	-38.132	1				0	-13.3574	0.2051	0.14189
0.32086	-38.1305	1				0	-13.3516	0.3103	0.03571
0.3667	-38.129	1				0	-13.3429	0.211	0.06623
0.41253	-38.1277	1				0	-13.3343	0.1022	0.08333
0.45837	-38.1266	1				0	-13.2836	0.034	0
0.50421	-38.1257	1				0	-13.2628	0.0028	0
0.55004	-38.1251	1				0	-13.2126	0.0177	0
0.59588	-38.1247	1				0	-13.2032	0.0013	0
0.64172	-38.1245	1				0	-13.1596	0.0536	0
	--	--				0	-13.0993	0.3068	0.99561
#	--	--				0	-13.0505	0.4716	0.98559
0.64172	-38.1228	1				0	-13.0407	0.4827	0.99435
0.59588	-38.1228	1				0	-13.0345	0.4905	0.95833
0.55004	-38.1228	1				0	-13.0178	0.3921	0.77431
0.50421	-38.1232	1				0	-13.0135	0.4847	0.99441
0.45837	-38.124	1				0	-13.0119	0.1409	0.26
0.41253	-38.1251	1				0	-13.0053	0.0203	0.06667
0.3667	-38.1265	1				0	-12.9863	0.0051	0
0.32086	-38.128	1				0	-12.9608	0.1177	0.14286
0.27502	-38.1297	1				0	-12.9573	0.1789	0.42636
0.22918	-38.1319	1				0	-12.9507	0.0111	0
0.18335	-38.1354	1				0	-12.9454	0.0168	0.08333
0.13751	-38.1372	1				0	-12.9424	0.2728	0.32338
0.09167	-38.139	1				0	-12.9337	0.4238	0.06557
0.04584	-38.1447	1				0	-12.9161	0.0762	0.21429
0	-38.1425	1				0	-12.9085	0.0527	0.79487
	--	--				0	-12.9011	0.0121	0.66667
#	--	--				0	-12.896	0.0123	0.33333
0	-38.1415	1				0	-12.8886	0.0268	0.85
0.04584	-38.1405	1				0	-12.8867	0.0273	0.25
0.09167	-38.1371	1				0	-12.8777	0.0131	0.5
0.13751	-38.1353	1				0	-12.8715	0.019	0.5
0.18335	-38.1333	1				0	-12.86	0.0093	1
0.22918	-38.1309	1				0	-12.8487	0.0061	1
0.27502	-38.1206	1				0	-12.8191	0.017	0.5
0.32086	-38.1198	1				0	-12.8125	0.0664	0.59184
0.3667	-38.1204	1				0	-12.8073	0.4326	0.03859
0.41253	-38.121	1				0	-12.7999	0.1874	0.25185
0.45837	-38.1214	1				0	-12.788	0.0346	0.92308
0.50421	-38.1217	1				0	-12.7827	0.01	0.875
0.55004	-38.1217	1				0	-12.7788	0.0231	0.94118
0.59588	-38.1215	1				0	-12.7748	0.0033	1
0.64172	-38.1214	1				0	-12.7629	0.008	1
	--	--				0	-12.7623	0.0004	--
#	--	--				0	-12.759	0.0201	0.8
0.64172	-38.0814	1				0	-12.7515	0.0285	0.66667
0.59588	-38.0814	1				0	-12.7479	0.003	1
0.55004	-38.0815	1				0	-12.7447	0.0038	1
0.50421	-38.0817	1				0	-12.7347	0.0012	1
0.45837	-38.0851	1				0	-12.7274	0.0156	0.75
0.41253	-38.0924	1				0	-12.7242	0.0006	--
0.3667	-38.1009	1				0	-12.7022	0.0012	0
0.32086	-38.1104	1				0	-12.6994	0.0009	1
0.27502	-38.1191	1				0	-12.6614	0.0185	0.07692
0.22918	-38.1185	1				0	-12.6312	0.0067	1
0.18335	-38.1179	1				0	-12.6087	0.0051	0
0.13751	-38.1174	1				0	-12.6071	0.0078	1
0.09167	-38.1308	1				0	-12.6004	0.0027	0.5
0.04584	-38.1389	1				0	-12.5928	0.002	0
0	-38.1406	1				0	-12.5845	0.0026	0.5
	--	--				0	-12.5803	0.0011	1
#	--	--				0	-12.5766	0.0009	1
0	-38.1167	1				0	-12.5746	0.0011	1
0.04584	-38.1168	1				0	-12.5668	0.0025	1
0.09167	-38.117	1				0	-12.5613	0.0037	1
0.13751	-38.1165	1				0	-12.551	0.0099	0.71429
0.18335	-38.1021	1				0	-12.5486	0.0034	1
0.22918	-38.0881	1				0	-12.5387	0.0103	0.85714
0.27502	-38.0811	1				0	-12.5353	0.0039	1
0.32086	-38.0815	1				0	-12.531	0.0074	0.83333
0.3667	-38.0817	1				0	-12.5233	0.0076	0.83333
0.41253	-38.0817	1				0	-12.5197	0.0009	1
0.45837	-38.0815	1				0	-12.5128	0.0011	1
0.50421	-38.079	1				0	-12.5052	0.0084	0
0.55004	-38.0748	1				0	-12.4955	0.0285	0.05
0.59588	-38.0722	1				0	-12.4772	0.0003	--
0.64172	-38.0713	1				0	-12.462	0.4233	0.06271
	--	--				0	-12.4586	0.4501	0.07716
#	--	--				0	-12.4158	0.4798	0.94638
0.64172	-38.0509	1				0	-12.4125	0.4942	0.95538
0.59588	-38.0509	1				0	-12.3679	0.4907	0.99227
0.55004	-38.0511	1				0	-12.3662	0.4891	0.99742
0.50421	-38.0514	1				0	-7.3977	0.012	0
0.45837	-38.0518	1				0	-7.3545	0.0041	0
0.41253	-38.0522	1				0	-7.2975	0.0042	0
0.3667	-38.0528	1				0	-7.1008	0.0258	0.07143
0.32086	-38.0624	1				0	-7.002	0.0041	0
0.27502	-38.0748	1				0	-6.9834	0.0022	0
0.22918	-38.0804	1				0	-6.9653	0.0002	--
0.18335	-38.0792	1				0	-6.9355	0.0117	0
0.13751	-38.0774	1				0	-6.9031	0.0041	0
0.09167	-38.0749	1				0	-6.8283	0.0124	0
0.04584	-38.0716	1				0	-6.7789	0.0046	0
0	-38.0675	1				0	-6.7531	0.0018	0
	--	--				0	-6.7437	0.0059	0
#	--	--				0	-6.7072	0.0011	0
0	-38.0541	1				0	-6.704	0.0028	0
0.04584	-38.0507	1				0	-6.6903	0.001	0
0.09167	-38.0519	1				0	-6.6693	0.0019	0
0.13751	-38.0528	1				0	-6.6418	0.0015	0
0.18335	-38.0533	1				0	-6.5681	0.0649	0.16216
0.22918	-38.0534	1				0	-6.4847	0.0587	0.75
0.27502	-38.0533	1				0	-6.4691	0.2588	0.14286
0.32086	-38.053	1				0	-6.4635	0.3135	0.0221
0.3667	-38.0511	1				0	-6.4461	0.2208	0.27907
0.41253	-38.0417	1				0	-6.4442	0.1226	0.60294
0.45837	-38.034	1				0	-6.4291	0.023	0.76923
0.50421	-38.0282	1				0	-6.4175	0.0486	0
0.55004	-38.0242	1				0	-6.4094	0.005	0
0.59588	-38.0219	1				0	-6.4001	0.0928	0
0.64172	-38.0211	1				0	-6.3897	0.3879	0
	--	--				0	-6.383	0.2716	0
#	--	--				0	-6.366	0.0324	0
0.64172	-37.9936	1				0	-6.3384	0.2043	0.21488
0.59588	-37.9942	1				0	-6.3149	0.2776	0.11976
0.55004	-37.9958	1				0	-6.3001	0.3457	0.08571
0.50421	-37.9984	1				0	-6.2946	0.1083	0.3871
0.45837	-38.0017	1				0	-6.286	0.0605	0.02778
0.41253	-38.0053	1				0	-6.2554	0.0457	0.03571
0.3667	-38.0093	1				0	-6.2308	0.0224	0.07143
0.32086	-38.0135	1				0	-6.2146	0.4132	0
0.27502	-38.0181	1				0	-6.2057	0.464	0
0.22918	-38.023	1				0	-6.1103	0.068	0.51351
0.18335	-38.0284	1				0	-6.0038	0.0528	0.23333
0.13751	-38.0341	1				0	-5.9526	0.0106	0.14286
0.09167	-38.0403	1				0	-5.9416	0.0204	0.33333
0.04584	-38.0469	1				0	-5.9268	0.0068	0.25
0	-38.0489	1				0	-5.9088	0.0081	1
	--	--				0	-5.9033	0.0246	0.64286
#	--	--				0	-5.8745	0.0344	0.68421
0	-14.4014	0.00285				0	-5.8658	0.093	0.5
0.04584	-14.4581	0.00144				0	-5.8591	0.0638	0.59459
0.09167	-14.5563	0.00146				0	-5.8568	0.0367	0.75
0.13751	-14.6674	0.00148				0	-5.8521	0.0868	0.66667
0.18335	-14.7792	0.00149				0	-5.8482	0.0614	0.76471
0.22918	-14.8867	0.0015				0	-5.8397	0.0809	0.77273
0.27502	-14.9873	0.0015				0	-5.8371	0.0204	0.72727
0.32086	-15.0791	0				0	-5.8338	0.0765	0.69048
0.3667	-15.1609	0				0	-5.8277	0.0327	0.73684
0.41253	-15.2316	0				0	-5.8199	0.045	0.88
0.45837	-15.2905	0				0	-5.815	0.0079	1
0.50421	-15.337	0				0	-5.8137	0.0037	1
0.55004	-15.3705	0				0	-5.8074	0.1214	0.41429
0.59588	-15.3908	0				0	-5.7975	0.1507	0.31034
0.64172	-15.3975	0				0	-5.7917	0.0143	0.5
	--	--				0	-5.7768	0.0342	0.4
#	--	--				0	-5.7671	0.0166	0.44444
0.64172	-14.8487	0.99851				0	-5.7583	0.0144	0.375
0.59588	-14.842	0.99851				0	-5.7503	0.0139	0.375
0.55004	-14.822	0.99851				0	-5.7323	0.0128	0.42857
0.50421	-14.7888	0.99703				0	-5.722	0.0182	0.5
0.45837	-14.7426	0.99704				0	-5.7019	0.0316	0.15789
0.41253	-14.6839	0.99705				0	-5.6852	0.0219	0.07692
0.3667	-14.6131	0.99706				0	-5.6627	0.2931	0.06286
0.32086	-14.5308	0.99707				0	-5.6623	0.2366	0.02857
0.27502	-14.4378	0.99708				0	-5.6499	0.1988	0.03419
0.22918	-14.3348	0.99274				0	-5.6228	0.1305	0.1375
0.18335	-14.2233	0.97842				0	-5.6034	0.1027	0.18333
0.13751	-14.115	0.58739				0	-5.596	0.0274	0.25
0.09167	-14.1365	0.00729				0	-5.5783	0.0119	0.25
0.04584	-14.173	0.00295				0	-5.5649	0.1555	0.12088
0	-14.227	0.00147				0	-5.551	0.0275	0.1875
	--	--				0	-5.5398	0.1345	0.375
#	--	--				0	-5.5205	0.0868	0.76471
0	-14.1366	0.00148				0	-5.5168	0.1625	0.4433
0.04584	-14.1365	0.00292				0	-5.5079	0.0284	0.82353
0.09167	-14.076	0.00432				0	-5.4973	0.1061	0.68254
0.13751	-14.0812	0.39885				0	-5.4954	0.0456	0.74074
0.18335	-14.0573	0.01697				0	-5.4865	0.0222	0.84615
0.22918	-14.0346	0.00839				0	-5.4674	0.3753	0.83556
0.27502	-14.0224	0.00557				0	-5.4647	0.3809	0.91441
0.32086	-14.0173	0.00693				0	-5.4506	0.1942	0.33628
0.3667	-14.0162	0.00693				0	-5.4246	0.2569	0.26667
0.41253	-14.0171	0.00694				0	-5.3975	0.2426	0.09722
0.45837	-14.0189	0.00693				0	-5.3868	0.1416	0.42857
0.50421	-14.0209	0.00693				0	-5.3858	0.0375	0.09091
0.55004	-14.0226	0.00696				0	-5.3802	0.3953	0.04292
0.59588	-14.0237	0.00696				0	-5.3477	0.1475	0.40964
0.64172	-14.0241	0.00696				0	-5.3386	0.2299	0.48837
	--	--				0	-5.328	0.4172	0.84874
#	--	--				0	-5.3024	0.0905	0.5098
0.64172	-13.6887	0.01333				0	-5.2845	0.0475	0.14286
0.59588	-13.6888	0.012				0	-5.26	0.0402	0.68182
0.55004	-13.6902	0.01067				0	-5.2511	0.0352	0.65
0.50421	-13.696	0.00935				0	-5.2482	0.0948	0.17544
0.45837	-13.7093	0.0027				0	-5.2377	0.0278	0.41176
0.41253	-13.7316	0.00271				0	-5.2212	0.0432	0.19231
0.3667	-13.7625	0.00137				0	-5.2071	0.0956	0.64815
0.32086	-13.8015	0.00137				0	-5.1801	0.1096	0.23881
0.27502	-13.8469	0.00139				0	-5.1726	0.1435	0.20225
0.22918	-13.897	0.0014				0	-5.1603	0.1102	0.11429
0.18335	-13.9507	0.00423				0	-5.1467	0.1477	0.25
0.13751	-14.0094	0.01138				0	-5.1416	0.1686	0.57576
0.09167	-13.9733	0.96733				0	-5.1263	0.0124	0.71429
0.04584	-13.8651	0.41504				0	-5.1221	0.182	0.42857
0	-13.8583	0.05342				0	-5.1149	0.0342	0.47619
	--	--				0	-5.1064	0.0329	0.63158
#	--	--				0	-5.1035	0.0679	0.775
0	-13.7114	0.95938				0	-5.095	0.0252	0.73333
0.04584	-13.8195	0.58611				0	-5.0888	0.0926	0.74545
0.09167	-13.8261	0.03051				0	-5.0756	0.0185	0.8
0.13751	-13.7955	0.01122				0	-5.0716	0.0092	0.83333
0.18335	-13.7427	0.00709				0	-5.0667	0.0077	1
0.22918	-13.6707	0.00572				0	-5.0642	0.0183	0.54545
0.27502	-13.5891	0.01144				0	-5.0592	0.1185	0.61972
0.32086	-13.5554	0.0148				0	-5.0583	0.0189	0.75
0.3667	-13.5679	0.01471				0	-5.0568	0.0124	0.71429
0.41253	-13.5822	0.02267				0	-5.0496	0.0534	0.74194
0.45837	-13.5945	0.04278				0	-5.0484	0.3201	0.69681
0.50421	-13.603	0.13997				0	-5.0191	0.3935	0.61638
0.55004	-13.6117	0.84292				0	-5.006	0.4409	0.81298
0.59588	-13.6211	0.95763				0	-5.0054	0.0951	0.22807
0.64172	-13.6244	0.96596				0	-4.9946	0.3827	0.62771
	--	--				0	-4.9833	0.4542	0.82397
#	--	--				0	-4.9779	0.0358	0.09091
0.64172	-13.6052	0.00799				0	-4.9706	0.0642	0.14634
0.59588	-13.6052	0.01202				0	-4.9556	0.1508	0.15789
0.55004	-13.6037	0.12215				0	-4.9418	0.0759	0.10417
0.50421	-13.592	0.82517				0	-4.9241	0.168	0.12621
0.45837	-13.5688	0.93539				0	-4.9162	0.239	0.14583
0.41253	-13.5389	0.96218				0	-4.9048	0.3018	0.12432
0.3667	-13.503	0.96224				0	-4.8996	0.0411	0.03704
0.32086	-13.4946	0.08028				0	-4.8857	0.0148	0
0.27502	-13.5349	0.00402				0	-4.8672	0.1307	0.22785
0.22918	-13.5285	0.01072				0	-4.8339	0.0631	0.10526
0.18335	-13.5246	0.02022				0	-4.8051	0.0536	0.09375
0.13751	-13.5268	0.09608				0	-4.7653	0.1126	0.19403
0.09167	-13.5652	0.89903				0	-4.7392	0.2562	0.21019
0.04584	-13.6395	0.97497				0	-4.693	0.0713	0.02326
0	-13.6954	0.98878				0	-4.6796	0.2602	0.04938
	--	--				0	-4.6667	0.313	0.07179
#	--	--				0	-4.6559	0.0956	0.125
0	-13.6798	0.96653				0	-4.6412	0.2927	0.08333
0.04584	-13.608	0.93593				0	-4.6227	0.2289	0.08696
0.09167	-13.5404	0.61103				0	-4.6063	0.2978	0.18717
0.13751	-13.4777	0.95604				0	-4.5755	0.1148	0.17143
0.18335	-13.3935	0.99037				0	-4.5608	0.2015	0.63115
0.22918	-13.3584	0.9889				0	-4.5511	0.1409	0.26744
0.27502	-13.4105	0.98197				0	-4.5417	0.1753	0.36449
0.32086	-13.456	0.90642				0	-4.5307	0.3838	0.28862
0.3667	-13.4033	0.0156				0	-4.5161	0.0732	0.26667
0.41253	-13.3197	0.00567				0	-4.5123	0.313	0.55026
0.45837	-13.2441	0.00424				0	-4.5111	0.1715	0.42857
0.50421	-13.1868	0.00423				0	-4.5016	0.3677	0.61161
0.55004	-13.1638	0.0028				0	-4.49	0.3238	0.57921
0.59588	-13.1589	0.0028				0	-4.484	0.3723	0.75
0.64172	-13.1579	0.0028				0	-4.4799	0.0981	0.36066
	--	--				0	-4.4729	0.3092	0.71958
#	--	--				0	-4.4703	0.163	0.46535
0.64172	-13.0528	0.0097				0	-4.4668	0.2575	0.7871
0.59588	-13.0651	0.00831				0	-4.4635	0.1681	0.72449
0.55004	-13.0971	0.00693				0	-4.4615	0.0824	0.76
0.50421	-13.1291	0.00692				0	-4.4564	0.1373	0.6988
0.45837	-13.1397	0.00556				0	-4.4484	0.068	0.4878
0.41253	-13.1414	0.00695				0	-4.4455	0.1279	0.75
0.3667	-13.1408	0.02089				0	-4.4411	0.0359	0.12
0.32086	-13.1457	0.37088				0	-4.4389	0.0547	0.63636
0.27502	-13.2175	0.97696				0	-4.4349	0.1238	0.81944
0.22918	-13.3041	0.99179				0	-4.4346	0.0824	0.77083
0.18335	-13.3429	0.97948				0	-4.4326	0.0347	0.71429
0.13751	-13.4299	0.93297				0	-4.4279	0.291	0.7871
0.09167	-13.498	0.46458				0	-4.4229	0.086	0.69388
0.04584	-13.5163	0.07046				0	-4.4208	0.1399	0.775
0	-13.5222	0.02599				0	-4.4148	0.0514	0.64516
	--	--				0	-4.3988	0.0331	0.19048
#	--	--				0	-4.3946	0.0253	0.2
0	-13.1178	0.05479				0	-4.3856	0.0831	0.23077
0.04584	-13.1268	0.2706				0	-4.3693	0.0354	0.31818
0.09167	-13.1739	0.91962				0	-4.3609	0.0207	0.23077
0.13751	-13.2373	0.97674				0	-4.3443	0.0039	0
0.18335	-13.2984	0.98893				0	-4.3347	0.0423	0.06667
0.22918	-13.2518	0.99181				0	-4.3244	0.2022	0.29921
0.27502	-13.1608	0.9878				0	-4.3238	0.2181	0.17143
0.32086	-13.1205	0.6445				0	-4.3113	0.1788	0.25439
0.3667	-13.046	0.9733				0	-4.2975	0.1506	0.15
0.41253	-12.9715	0.97867				0	-4.2789	0.06	0.12821
0.45837	-12.9061	0.95509				0	-4.2758	0.036	0.16667
0.50421	-12.8529	0.90225				0	-4.2597	0.0297	0.36842
0.55004	-12.8142	0.78667				0	-4.2525	0.0292	0.31579
0.59588	-12.7929	0.44065				0	-4.2469	0.0191	0.15385
0.64172	-12.7904	0.1021				0	-4.2163	0.0157	0.45455
	--	--				0	-4.2099	0.027	0.52941
#	--	--				0	-4.1971	0.0222	0.64286
0.64172	-12.7794	0.78382				0	-4.1874	0.1065	0.30303
0.59588	-12.7813	0.52639				0	-4.1866	0.038	0.5
0.55004	-12.7878	0.30992				0	-4.1739	0.1914	0.23577
0.50421	-12.8152	0.27548				0	-4.1485	0.1016	0.58462
0.45837	-12.8548	0.49728				0	-4.1403	0.3404	0.23256
0.41253	-12.9129	0.87733				0	-4.1226	0.0684	0.67442
0.3667	-12.9877	0.96929				0	-4.1126	0.0073	0.8
0.32086	-13.0715	0.98925				0	-4.1005	0.0022	1
0.27502	-13.1309	0.0332				0	-4.0953	0.0127	0.75
0.22918	-13.128	0.01243				0	-4.0829	0.001	1
0.18335	-13.1243	0.01517				0	-4.082	0.0131	0.75
0.13751	-13.1207	0.02483				0	-4.0734	0.0033	1
0.09167	-13.1157	0.08916				0	-4.063	0.0042	0.66667
0.04584	-13.0917	0.74932				0	-4.062	0.0069	0.75
0	-13.04	0.98126				0	-4.0484	0.006	0.5
	--	--				0	-4.0348	0.0062	0
#	--	--				0	-4.0138	0.0435	0.10345
0	-13.0263	0.94638				0	-4.0028	0.0219	0.13333
0.04584	-13.0051	0.9241				0	-3.9783	0.0198	0.07143
0.09167	-12.9874	0.09726				0	-3.9582	0.0154	0.09091
0.13751	-12.99	0.01926				0	-3.9444	0.0356	0.13043
0.18335	-12.99	0.00832				0	-3.9106	0.0313	0.09524
0.22918	-12.9833	0.01111				0	-3.8805	0.0819	0.20408
0.27502	-12.968	0.01113				0	-3.858	0.0187	0.15385
0.32086	-12.9438	0.01681				0	-3.8462	0.0182	0.08333
0.3667	-12.9118	0.04603				0	-3.8332	0.2068	0.4031
0.41253	-12.8735	0.15833				0	-3.8189	0.1672	0.32353
0.45837	-12.8272	0.57547				0	-3.8082	0.2362	0.39041
0.50421	-12.7794	0.81325				0	-3.7953	0.2987	0.47059
0.55004	-12.7632	0.30357				0	-3.7878	0.3628	0.60177
0.59588	-12.7596	0.31421				0	-3.7813	0.216	0.46324
0.64172	-12.7544	0.36252				0	-3.7579	0.3391	0.51835
	--	--				0	-3.755	0.3939	0.72112
#	--	--				0	-3.7518	0.4405	0.82014
0.64172	-12.7248	0.88366				0	-3.741	0.2859	0.52973
0.59588	-12.7232	0.86554				0	-3.7218	0.4852	0.94333
0.55004	-12.7333	0.75033				0	-3.7066	0.2693	0.20988
0.50421	-12.7412	0.15768				0	-3.699	0.3706	0.5279
0.45837	-12.7256	0.11326				0	-3.6818	0.2957	0.31551
0.41253	-12.7095	0.15586				0	-3.672	0.3819	0.22881
0.3667	-12.7255	0.97021				0	-3.6522	0.1691	0.11321
0.32086	-12.7622	0.98964				0	-3.6242	0.0797	0.03922
0.27502	-12.8019	0.99215				0	-3.6174	0.0228	0
0.22918	-12.8431	0.99213				0	-3.6119	0.0818	0.09434
0.18335	-12.8848	0.98946				0	-3.6002	0.3233	0.29469
0.13751	-12.9259	0.98408				0	-3.5537	0.2389	0.20423
0.09167	-12.9645	0.916				0	-3.5406	0.2896	0.45399
0.04584	-12.9829	0.28299				0	-3.4922	0.1686	0.64211
0	-13.0102	0.94244				0	-3.4709	0.1286	0.56098
	--	--				0	-3.4707	0.1321	0.50602
#	--	--				0	-3.4518	0.1915	0.30159
0	-12.9763	0.07104				0	-3.4428	0.2787	0.1117
0.04584	-12.965	0.78091				0	-3.4239	0.2012	0.5303
0.09167	-12.9259	0.98005				0	-3.4002	0.0938	0.70492
0.13751	-12.8819	0.99337				0	-3.3911	0.0926	0.94828
0.18335	-12.8363	0.99474				0	-3.388	0.0783	0.87755
0.22918	-12.7903	0.99346				0	-3.3861	0.1362	0.5977
0.27502	-12.7451	0.99085				0	-3.3837	0.1066	0.89706
0.32086	-12.7026	0.94682				0	-3.3801	0.1688	0.87379
0.3667	-12.6913	0.11708				0	-3.3754	0.1143	0.98611
0.41253	-12.6894	0.93014				0	-3.369	0.0842	0.92453
0.45837	-12.675	0.92057				0	-3.3669	0.0332	0.95455
0.50421	-12.6938	0.90365				0	-3.3612	0.0205	0.84615
0.55004	-12.7072	0.91634				0	-3.3469	0.0262	0.82353
0.59588	-12.7036	0.92037				0	-3.3361	0.0217	0.92857
0.64172	-12.6968	0.92277				0	-3.3322	0.0278	0.77778
	--	--				0	-3.3258	0.0448	0.72414
#	--	--				0	-3.3198	0.0172	0.83333
0.64172	-12.6054	0.9949				0	-3.308	0.0021	1
0.59588	-12.609	0.9949				0	-3.3006	0.0381	0.75
0.55004	-12.6198	0.99361				0	-3.2951	0.0125	0.875
0.50421	-12.6372	0.9936				0	-3.2808	0.0225	0.86667
0.45837	-12.66	0.9846				0	-3.2766	0.0997	0.64516
0.41253	-12.6511	0.94171				0	-3.2694	0.0684	0.4186
0.3667	-12.6604	0.96503				0	-3.2477	0.0798	0.32692
0.32086	-12.6746	0.09366				0	-3.2378	0.0891	0.5
0.27502	-12.6629	0.02905				0	-3.233	0.2084	0.55725
0.22918	-12.6522	0.01796				0	-3.2293	0.2881	0.64894
0.18335	-12.6432	0.01108				0	-3.2243	0.3141	0.67788
0.13751	-12.6359	0.00963				0	-3.2211	0.3129	0.63462
0.09167	-12.6306	0.00551				0	-3.2089	0.4235	0.83158
0.04584	-12.6272	0.00551				0	-3.204	0.447	0.90066
0	-12.6261	0.00549				0	-3.1892	0.303	0.57921
	--	--				0	-3.1659	0.1079	0.61194
#	--	--				0	-3.1534	0.205	0.31783
0	-12.4191	0.99489				0	-3.1459	0.1823	0.26316
0.04584	-12.4238	0.99488				0	-3.1338	0.2403	0.29299
0.09167	-12.4384	0.9949				0	-3.1274	0.1098	0.55714
0.13751	-12.4609	0.99235				0	-3.117	0.0774	0.55102
0.18335	-12.489	0.99105				0	-3.0999	0.2691	0.52976
0.22918	-12.5207	0.99099				0	-3.0885	0.0514	0.54839
0.27502	-12.554	0.98454				0	-3.0592	0.0755	0.28889
0.32086	-12.5869	0.97294				0	-3.0477	0.0286	0.29412
0.3667	-12.617	0.95866				0	-3.0318	0.0181	0.45455
0.41253	-12.6184	0.98711				0	-3.0153	0.0158	0.3
0.45837	-12.5887	0.99233				0	-3.0099	0.0179	0.66667
0.50421	-12.5632	0.99238				0	-3.0045	0.0202	0.53846
0.55004	-12.5474	0.99365				0	-2.9981	0.1086	0.42857
0.59588	-12.552	0.99239				0	-2.9926	0.0355	0.34783
0.64172	-12.5539	0.99239				0	-2.9843	0.0146	0.2
	--	--				0	-2.9801	0.315	0.21782
#	--	--				0	-2.9763	0.3313	0.09302
0.64172	-12.528	0.99365				0	-2.9601	0.0552	0.30556
0.59588	-12.5319	0.99365				0	-2.9422	0.0402	0.26923
0.55004	-12.5423	0.99365				0	-2.9344	0.0154	0.72727
0.50421	-12.536	0.99241				0	-2.9218	0.0092	0.2
0.45837	-12.5231	0.99241				0	-2.8856	0.0498	0.17241
0.41253	-12.5072	0.99242				0	-2.8442	0.0084	0.2
0.3667	-12.489	0.99243				0	-2.8338	0.0085	0.2
0.32086	-12.4692	0.99245				0	-2.8118	0.0029	1
0.27502	-12.4487	0.99622				0	-2.8032	0.0148	0.22222
0.22918	-12.4285	0.99748				0	-2.7885	0.0027	0
0.18335	-12.4096	0.99749				0	-2.779	0.0177	0.18182
0.13751	-12.3932	0.99751				0	-2.7407	0.0758	0.45652
0.09167	-12.3804	0.99875				0	-2.7327	0.0089	0.16667
0.04584	-12.3724	0.99876				0	-2.7245	0.0086	0.6
0	-12.3701	0.99876				0	-2.7179	0.0136	0.875
	--	--				0	-2.7152	0.1277	0.62667
#	--	--				0	-2.7085	0.2443	0.17308
0	-6.62015	0				0	-2.6971	0.0309	0.66667
0.04584	-6.67395	0.00164				0	-2.6957	0.1315	0.49367
0.09167	-6.76373	0				0	-2.6879	0.0909	0.66038
0.13751	-6.86147	0				0	-2.6709	0.0412	0.66667
0.18335	-6.96194	0				0	-2.6645	0.0537	0.75
0.22918	-7.06133	0				0	-2.6593	0.0292	0.84211
0.27502	-7.15623	0				0	-2.6546	0.0098	1
0.32086	-7.24373	0				0	-2.6523	0.0034	1
0.3667	-7.32151	0				0	-2.6425	0.034	0.75
0.41253	-7.38784	0				0	-2.6382	0.0081	0.8
0.45837	-7.4415	0				0	-2.6306	0.0165	0.88889
0.50421	-7.48163	0				0	-2.6193	0.0218	0.84615
0.55004	-7.50772	0				0	-2.6135	0.0245	0.86667
0.59588	-7.52014	0				0	-2.5937	0.0017	1
0.64172	-7.52266	0				0	-2.5902	0.0218	0.86667
	--	--				0	-2.5714	0.0061	0.25
#	--	--				0	-2.5593	0.0099	0.14286
0.64172	-7.47795	0				0	-2.5563	0.0094	0.16667
0.59588	-7.46353	0				0	-2.5343	0.0174	0.27273
0.55004	-7.42778	0				0	-2.5018	0.0265	0.11765
0.50421	-7.37813	0				0	-2.4884	0.0204	0.30769
0.45837	-7.3153	0				0	-2.4759	0.1274	0.52747
0.41253	-7.23881	0.00174				0	-2.4745	0.0378	0.85714
0.3667	-7.14939	0.00172				0	-2.4718	0.061	0.67442
0.32086	-7.04896	0.00171				0	-2.4526	0.2034	0.51079
0.27502	-6.9405	0.00168				0	-2.4479	0.3503	0.52893
0.22918	-6.82816	0.00332				0	-2.4402	0.1707	0.35593
0.18335	-6.71782	0.00817				0	-2.4241	0.0136	0.11111
0.13751	-6.61999	0.00806				0	-2.4054	0.0092	0.14286
0.09167	-6.56567	0.00795				0	-2.3966	0.0268	0.11111
0.04584	-6.55601	0.00319				0	-2.3746	0.059	0.48649
0	-6.55018	0.00325				0	-2.3489	0.4567	0.1505
	--	--				0	-2.3361	0.3272	0.21759
#	--	--				0	-2.3241	0.0187	0.30769
0	-6.45126	0.00789				0	-2.3109	0.0082	1
0.04584	-6.45053	0.00936				0	-2.3078	0.0475	0.32258
0.09167	-6.49729	0.00159				0	-2.2895	0.0537	0.48571
0.13751	-6.53394	0.00159				0	-2.2876	0.0469	0.48387
0.18335	-6.54664	0.00161				0	-2.2761	0.0385	0.26923
0.22918	-6.57987	0.00163				0	-2.2444	0.3141	0.16129
0.27502	-6.66667	0				0	-2.2401	0.1068	0.29577
0.32086	-6.79286	0				0	-2.2372	0.1029	0.33333
0.3667	-6.93069	0				0	-2.2237	0.0328	0.36364
0.41253	-7.06421	0				0	-2.2168	0.0472	0.25806
0.45837	-7.18385	0				0	-2.208	0.0452	0.63333
0.50421	-7.2826	0				0	-2.182	0.0166	0.45455
0.55004	-7.35461	0				0	-2.1721	0.0224	0.6
0.59588	-7.39647	0				0	-2.1614	0.0132	0.625
0.64172	-7.40976	0				0	-2.1585	0.0317	0.52381
	--	--				0	-2.1525	0.0141	0.66667
#	--	--				0	-2.1408	0.0025	1
0.64172	-6.81631	0.06463				0	-2.1244	0.0486	0.51515
0.59588	-6.80251	0.06463				0	-2.1211	0.0043	0.66667
0.55004	-6.76225	0.06838				0	-2.1073	0.0114	0.75
0.50421	-6.69883	0.07301				0	-2.104	0.0065	0.75
0.45837	-6.61798	0.07601				0	-2.0966	0.0025	1
0.41253	-6.52914	0.07383				0	-2.095	0.0083	0.8
0.3667	-6.44937	0.05853				0	-2.0897	0.0015	1
0.32086	-6.40384	0.03758				0	-2.0762	0.0093	0.66667
0.27502	-6.39103	0.01929				0	-2.0698	0.0294	0.77778
0.22918	-6.37031	0.0096				0	-2.0292	0.0143	0.4
0.18335	-6.32749	0.00482				0	-2.0096	0.0066	0.4
0.13751	-6.30546	0.00322				0	-2.0069	0.0667	0.57778
0.09167	-6.33127	0.00162				0	-1.9991	0.3193	0.83092
0.04584	-6.37218	0				0	-1.9949	0.3387	0.86818
0	-6.36184	0.00161				0	-1.9875	0.2384	0.74051
	--	--				0	-1.9739	0.0858	0.59649
#	--	--				0	-1.97	0.3812	0.88664
0	-5.98996	0				0	-1.9688	0.3991	0.93359
0.04584	-6.00141	0.00167				0	-1.9507	0.1611	0.57407
0.09167	-6.01494	0.00165				0	-1.9366	0.0786	0.48148
0.13751	-6.01607	0.00164				0	-1.9276	0.2981	0.67347
0.18335	-6.00682	0.00164				0	-1.9213	0.3614	0.81702
0.22918	-6.0359	0.01809				0	-1.9105	0.0912	0.5
0.27502	-6.08901	0.04894				0	-1.8982	0.1374	0.40625
0.32086	-6.13724	0.07967				0	-1.8896	0.0954	0.66667
0.3667	-6.15306	0.2571				0	-1.885	0.1669	0.44538
0.41253	-6.22815	1				0	-1.8833	0.0397	1
0.45837	-6.30059	1				0	-1.877	0.1699	0.27731
0.50421	-6.35802	1				0	-1.8719	0.1365	0.26596
0.55004	-6.40014	1				0	-1.8689	0.0971	0.27273
0.59588	-6.4428	1				0	-1.8609	0.1386	0.19588
0.64172	-6.45854	1				0	-1.84	0.0208	1
	--	--				0	-1.8345	0.0073	0.83333
#	--	--				0	-1.8331	0.0231	0.3125
0.64172	-6.43373	1				0	-1.8297	0.0153	0.27273
0.59588	-6.42494	1				0	-1.8151	0.0105	0.14286
0.55004	-6.39542	1				0	-1.7775	0.0057	0.5
0.50421	-6.32006	0.9962				0	-1.7594	0.0021	1
0.45837	-6.21863	0.97217				0	-1.7584	0.0084	0.16667
0.41253	-6.14557	0.41056				0	-1.7559	0.005	0.66667
0.3667	-6.13915	0.83148				0	-1.7479	0.0043	1
0.32086	-6.0423	0.95701				0	-1.7435	0.0031	1
0.27502	-5.97309	0.09532				0	-1.7336	0.0134	0.55556
0.22918	-5.96877	0.02973				0	-1.7168	0.0067	1
0.18335	-5.94824	0.01711				0	-1.7091	0.0022	1
0.13751	-5.88773	0.00786				0	-1.6966	0.1045	0.24638
0.09167	-5.82625	0.00317				0	-1.6435	0.4288	0.19512
0.04584	-5.79351	0.00162				0	-1.6401	0.3464	0.20172
0	-5.81393	0.00494				0	-1.6255	0.0121	1
	--	--				0	-1.6147	0.023	0.94444
#	--	--				0	-1.6016	0.0198	0.14286
0	-5.65922	0.02782				0	-1.5958	0.1073	0.22222
0.04584	-5.61665	0.02632				0	-1.587	0.0115	0.125
0.09167	-5.58519	0.03673				0	-1.546	0.0132	0.11111
0.13751	-5.56103	0.69858				0	-1.5313	0.2566	0.4
0.18335	-5.68199	0.9963				0	-1.521	0.209	0.15172
0.22918	-5.80717	0.98887				0	-1.5075	0.4081	0.17254
0.27502	-5.92441	0.90221				0	-1.4868	0.1851	0.30952
0.32086	-5.95597	0.06992				0	-1.4643	0.4042	0.40075
0.3667	-5.9593	0.79751				0	-1.4582	0.3872	0.41245
0.41253	-6.08955	0.99079				0	-1.4494	0.0201	0.46154
0.45837	-6.18511	0.97963				0	-1.4391	0.0128	0.25
0.50421	-6.2836	1				0	-1.4294	0.0571	0.35135
0.55004	-6.35708	1				0	-1.4246	0.0233	0.4
0.59588	-6.40205	1				0	-1.4053	0.0449	0.5
0.64172	-6.41702	1				0	-1.4007	0.0412	0.51852
	--	--				0	-1.3706	0.0951	0.5625
#	--	--				0	-1.3659	0.0405	0.42857
0.64172	-6.29161	0.88828				0	-1.3607	0.3814	0.62745
0.59588	-6.28331	0.88483				0	-1.352	0.3384	0.63964
0.55004	-6.25881	0.87636				0	-1.3468	0.0069	1
0.50421	-6.2197	0.85018				0	-1.3394	0.0812	0.77358
0.45837	-6.17081	0.78533				0	-1.3068	0.0201	0.84615
0.41253	-6.06338	0.99448				0	-1.2985	0.0107	0.85714
0.3667	-5.94852	0.67668				0	-1.2754	0.0334	0.77273
0.32086	-5.86444	0.79787				0	-1.2679	0.023	0.75
0.27502	-5.76168	0.85258				0	-1.2488	0.4316	0.33225
0.22918	-5.65239	0.8853				0	-1.2357	0.4616	0.55172
0.18335	-5.55227	0.6614				0	-1.2291	0.4315	0.37417
0.13751	-5.54738	0.35678				0	-1.2156	0.4749	0.57764
0.09167	-5.5339	0.01974				0	-1.1854	0.1807	0.29134
0.04584	-5.56886	0.0165				0	-1.1562	0.1056	0.46053
0	-5.54804	0.01961				0	-1.1561	0.0781	0.16071
	--	--				0	-1.1504	0.111	0.27273
#	--	--				0	-1.1469	0.0842	0.48276
0	-5.46226	1				0	-1.1465	0.0568	0.19512
0.04584	-5.45666	1				0	-1.1435	0.0348	0.25
0.09167	-5.44335	0.99479				0	-1.1375	0.0542	0.36842
0.13751	-5.47711	0.02815				0	-1.1339	0.1061	0.62821
0.18335	-5.45935	0.29285				0	-1.1302	0.1625	0.59292
0.22918	-5.47256	0.74017				0	-1.1259	0.0045	1
0.27502	-5.62198	0.98255				0	-1.1243	0.0312	0.54545
0.32086	-5.78627	0.98574				0	-1.1096	0.0231	0.25
0.3667	-5.93275	0.75571				0	-1.1022	0.0258	0.22222
0.41253	-6.00503	0.42905				0	-1.0806	0.0169	0.66667
0.45837	-5.98013	0.11256				0	-1.0774	0.0095	0.42857
0.50421	-5.91017	0.03922				0	-1.073	0.0221	0.5
0.55004	-5.83079	0.01839				0	-1.0666	0.0103	0.85714
0.59588	-5.76423	0.01034				0	-1.0476	0.0067	0.4
0.64172	-5.737	0.00177				0	-1.044	0.0113	0.25
	--	--				0	-1.0349	0.0127	0.11111
#	--	--				0	-1.0273	0.0086	0.16667
0.64172	-5.53782	0.03094				0	-1.0238	0.0026	0.5
0.59588	-5.59917	0.02365				0	-1.0197	0.0066	0.8
0.55004	-5.67654	0.02037				0	-1.0077	0.0574	0.20513
0.50421	-5.74982	0.01689				0	-1.0045	0.0667	0.28261
0.45837	-5.81748	0.01664				0	-1.0022	0.0545	0.57143
0.41253	-5.87565	0.01821				0	-0.9889	0.3901	0.22509
0.3667	-5.90564	0.44634				0	-0.9845	0.07	0.52083
0.32086	-5.7705	0.98401				0	-0.9798	0.0874	0.42373
0.27502	-5.61409	0.97548				0	-0.9793	0.0053	0.5
0.22918	-5.46188	0.85665				0	-0.9702	0.0045	1
0.18335	-5.43296	0.06633				0	-0.9642	0.0416	0.57143
0.13751	-5.41606	0.99663				0	-0.9526	0.0244	0.4
0.09167	-5.43771	0.99828				0	-0.8913	0.3757	0.53704
0.04584	-5.35599	1				0	-0.888	0.3755	0.41176
0	-5.32364	0.98795				0	-0.8761	0.1695	0.62712
	--	--				0	-0.8441	0.188	0.57252
#	--	--				0	-0.8274	0.0608	0.13043
0	-5.29269	0.05255				0	-0.8125	0.1166	0.25843
0.04584	-5.27965	0.0912				0	-0.806	0.3201	0.80603
0.09167	-5.28417	0.55403				0	-0.7948	0.3594	0.72222
0.13751	-5.38336	0.82892				0	-0.7931	0.1912	0.93939
0.18335	-5.38643	0.96265				0	-0.7748	0.0693	0.13208
0.22918	-5.40603	0.27196				0	-0.7661	0.1246	0.26596
0.27502	-5.41641	0.07106				0	-0.7636	0.3533	0.63534
0.32086	-5.41953	0.06338				0	-0.7519	0.2826	0.58491
0.3667	-5.42182	0.06061				0	-0.7466	0.2044	0.34641
0.41253	-5.42583	0.05946				0	-0.7387	0.3888	0.73702
0.45837	-5.43274	0.05957				0	-0.7343	0.1559	0.33898
0.50421	-5.44278	0.05435				0	-0.7286	0.0696	0.30769
0.55004	-5.45572	0.05225				0	-0.7252	0.0164	0.16667
0.59588	-5.47002	0.03818				0	-0.6797	0.1547	0.65766
0.64172	-5.48713	0.04562				0	-0.6662	0.0213	1
	--	--				0	-0.6203	0.0128	0.77778
#	--	--				0	-0.5929	0.0029	0
0.64172	-5.45557	0.05193				0	-0.587	0.0035	0.66667
0.59588	-5.39981	0.085				0	-0.5754	0.0009	--
0.55004	-5.31898	0.22559				0	-0.5645	0.0012	1
0.50421	-5.28044	0.65141				0	-0.5624	0.0043	0.66667
0.45837	-5.27836	0.76064				0	-0.5588	0.0038	1
0.41253	-5.28405	0.78873				0	-0.5531	0.0027	1
0.3667	-5.29535	0.8007				0	-0.5339	0.0014	1
0.32086	-5.31294	0.76068				0	-0.5231	0.0056	1
0.27502	-5.34007	0.48613				0	-0.5121	0.0024	1
0.22918	-5.38107	0.21971				0	-0.5062	0.0012	1
0.18335	-5.29696	0.9046				0	-0.4835	0.0013	1
0.13751	-5.22088	0.2443				0	-0.4822	0.0023	1
0.09167	-5.21012	0.34477				0	-0.4789	0.0006	--
0.04584	-5.12248	0.63898				0	-0.4752	0.0011	1
0	-5.13443	0.22111				0	-0.4713	0.0006	--
	--	--				0	-0.4609	0.002	1
#	--	--				0	-0.3932	0.0116	0.75
0	-5.02006	0.87842				0	-0.3729	0.0479	0.7
0.04584	-5.08264	0.49493				0	-0.0027	0.498	1
0.09167	-5.08266	0.57737				0	0.0003	0.4967	1
0.13751	-5.1514	0.83612				0	0.8383	0.0824	0.16667
0.18335	-5.28625	0.92662				0	0.8551	0.0851	0.16071
0.22918	-5.3532	0.88927				0	1.0441	0.1128	0.02353
0.27502	-5.31264	0.42581				0	1.0621	0.1812	0.02985
0.32086	-5.25695	0.16438				0	1.0777	0.0991	0.0137
0.3667	-5.21391	0.13623				0	1.0831	0.305	0.00858
0.41253	-5.19234	0.15582				0	1.0927	0.0401	0
0.45837	-5.19626	0.2429				0	1.0992	0.2209	0
0.50421	-5.23215	0.39899				0	1.1246	0.0277	0
0.55004	-5.26619	0.70035				0	1.1358	0.0089	0
0.59588	-5.28246	0.75267				0	1.2126	0.4415	0.00949
0.64172	-5.29014	0.77199				0	1.2235	0.4681	0.01194
	--	--				0	1.2286	0.0334	0
#	--	--				0	1.2388	0.0273	0
0.64172	-5.2523	0.94074				0	1.2939	0.0093	0
0.59588	-5.24914	0.93866				0	1.3088	0.0018	0
0.55004	-5.23085	0.88278				0	1.3851	0.2928	0.20093
0.50421	-5.18584	0.77599				0	1.3995	0.1452	0.08333
0.45837	-5.12581	0.62742				0	1.4028	0.4596	0.2866
0.41253	-5.07526	0.29915				0	1.4525	0.0282	0
0.3667	-5.06363	0.09122				0	1.4547	0.0749	0.03636
0.32086	-5.09056	0.03015				0	1.4565	0.0222	0
0.27502	-5.1362	0.01485				0	1.4659	0.0214	0
0.22918	-5.17505	0.0228				0	1.4726	0.061	0.06667
0.18335	-5.18475	0.06032				0	1.4774	0.0163	0
0.13751	-5.1413	0.74507				0	1.4888	0.0276	0
0.09167	-5.04034	0.92487				0	1.4985	0.0532	0.02439
0.04584	-4.98928	0.83752				0	1.5015	0.447	0.59344
0	-5.00261	0.69543				0	1.5178	0.0153	0
	--	--				0	1.5288	0.0558	0.04762
#	--	--				0	1.5448	0.0379	0.03571
0	-4.99474	0.82881				0	1.5543	0.0818	0.0597
0.04584	-4.98391	0.59532				0	1.5654	0.333	0.50216
0.09167	-5.00695	0.3377				0	1.5744	0.2309	0.17241
0.13751	-5.0717	0.12957				0	1.5828	0.2962	0.21395
0.18335	-5.10519	0.05324				0	1.5882	0.2966	0.37143
0.22918	-5.08736	0.03284				0	1.5911	0.0989	0.10959
0.27502	-5.05229	0.03252				0	1.6067	0.2234	0.25926
0.32086	-5.02149	0.04006				0	1.6166	0.3414	0.44672
0.3667	-5.00464	0.09003				0	1.62	0.0174	0
0.41253	-5.03034	0.52551				0	1.6615	0.2521	0.51136
0.45837	-5.09126	0.6359				0	1.7212	0.0871	0.14754
0.50421	-5.14078	0.72329				0	1.733	0.4157	0.30743
0.55004	-5.19314	0.84982				0	1.7408	0.1557	0.15044
0.59588	-5.22809	0.92937				0	1.7413	0.2801	0.22277
0.64172	-5.2396	0.946				0	1.7498	0.0808	0.12069
	--	--				0	1.7739	0.0761	0.25
#	--	--				0	1.7852	0.5473	0.9955
0.64172	-5.08997	0.16149				0	1.7858	0.3659	0.87372
0.59588	-5.09902	0.14815				0	1.7963	0.0215	0
0.55004	-5.10655	0.15408				0	1.8134	0.0192	0.14286
0.50421	-5.09743	0.20382				0	1.8258	0.3508	0.09766
0.45837	-5.04954	0.44597				0	1.8308	0.4202	0.10492
0.41253	-4.97746	0.72902				0	1.8371	0.1872	0.13333
0.3667	-4.90417	0.51942				0	1.8549	0.0496	0.05556
0.32086	-4.9127	0.02083				0	1.8605	0.0217	0.125
0.27502	-4.93211	0.01194				0	1.8945	0.4114	0.19192
0.22918	-4.93652	0.01349				0	1.9076	0.4851	0.15607
0.18335	-4.93099	0.01826				0	1.9166	0.0051	0
0.13751	-4.92261	0.03145				0	1.9204	0.0132	0.11111
0.09167	-4.92389	0.04426				0	1.9318	0.0069	0
0.04584	-4.87443	0.0638				0	1.9534	0.0127	0.22222
0	-4.8193	0.11164				0	1.9681	0.0129	0.33333
	--	--				0	1.9789	0.0072	0.4
#	--	--				0	1.9848	0.0054	0.25
0	-4.77285	0.05836				0	2.0041	0.0209	0.1875
0.04584	-4.83327	0.12638				0	2.0157	0.0179	0.14286
0.09167	-4.87111	0.08682				0	2.0183	0.0062	0.25
0.13751	-4.8645	0.03503				0	2.0362	0.0017	0
0.18335	-4.80336	0.03236				0	2.044	0.022	0.66667
0.22918	-4.7387	0.0389				0	2.0545	0.0376	0.59259
0.27502	-4.70035	0.21301				0	2.0691	0.042	0.68966
0.32086	-4.77855	0.9105				0	2.0782	0.3483	0.25911
0.3667	-4.88071	0.89613				0	2.0822	0.316	0.29515
0.41253	-4.94423	0.33662				0	2.0881	0.1275	0.46154
0.45837	-4.94928	0.11812				0	2.0927	0.0466	0.57576
0.50421	-4.96549	0.07962				0	2.0986	0.0101	0.625
0.55004	-4.99644	0.05965				0	2.1005	0.0031	1
0.59588	-5.03084	0.04622				0	2.1145	0.0057	0.6
0.64172	-5.05008	0.02591				0	2.1247	0.0117	0.75
	--	--				0	2.1315	0.0089	0.71429
#	--	--				0	2.1438	0.0169	0.66667
0.64172	-4.62142	0				0	2.1522	0.0644	0.6383
0.59588	-4.64246	0				0	2.1541	0.1665	0.54472
0.55004	-4.68827	0				0	2.1581	0.0849	0.62903
0.50421	-4.74195	0				0	2.1671	0.0233	0.75
0.45837	-4.79249	0.00283				0	2.1699	0.0397	0.75862
0.41253	-4.83343	0.02038				0	2.1724	0.0529	0.58974
0.3667	-4.85942	0.30612				0	2.1752	0.3471	0.46484
0.32086	-4.76496	0.9481				0	2.183	0.1167	0.67059
0.27502	-4.63878	0.88196				0	2.1881	0.0064	0.6
0.22918	-4.56455	0.11025				0	2.2082	0.0118	0.75
0.18335	-4.54972	0.09202				0	2.2161	0.0121	0.66667
0.13751	-4.57764	0.48697				0	2.2202	0.0059	0.75
0.09167	-4.60516	0.47727				0	2.2269	0.0085	0.71429
0.04584	-4.62273	0.24224				0	2.23	0.0054	0.75
0	-4.66954	0.05927				0	2.2688	0.0993	0.44737
	--	--				0	2.286	0.0892	0.35385
#	--	--				0	2.2898	0.0567	0.40476
0	-4.52486	0.528				0	2.2987	0.3015	0.29148
0.04584	-4.5416	0.63387				0	2.3048	0.1673	0.22951
0.09167	-4.53602	0.73877				0	2.3077	0.1793	0.27132
0.13751	-4.52092	0.19814				0	2.3203	0.026	0.42105
0.18335	-4.53664	0.40492				0	2.3341	0.019	0.57143
0.22918	-4.5169	0.55049				0	2.3455	0.0132	0.7
0.27502	-4.62466	0.77703				0	2.3608	0.0081	1
0.32086	-4.6462	0.05079				0	2.3671	0.0202	0.93333
0.3667	-4.6259	0.01846				0	2.3706	0.0228	0.35294
0.41253	-4.60302	0.00745				0	2.3824	0.0292	0.91304
0.45837	-4.57692	0.0029				0	2.3939	0.0072	0.4
0.50421	-4.54713	0.00844				0	2.4208	0.0828	0.875
0.55004	-4.51219	0.01122				0	2.4284	0.06	0.91304
0.59588	-4.49435	0.01224				0	2.4447	0.0838	0.89063
0.64172	-4.50993	0.0123				0	2.494	0.5015	0.91451
	--	--				0	2.5009	0.398	0.94737
#	--	--				0	2.5182	0.3129	0.81667
0.64172	-4.43864	0.03657				0	2.5263	0.3943	0.89037
0.59588	-4.46294	0.01678				0	2.5413	0.1295	0.56842
0.55004	-4.44878	0.00952				0	2.544	0.3383	0.77689
0.50421	-4.41236	0.01644				0	2.5564	0.3252	0.893
0.45837	-4.40213	0.02849				0	2.565	0.0651	0.92593
0.41253	-4.43151	0.02196				0	2.5707	0.3258	0.84127
0.3667	-4.47281	0.02083				0	2.5852	0.1209	0.92473
0.32086	-4.51184	0.03474				0	2.5938	0.2031	0.89937
0.27502	-4.53881	0.08655				0	2.6041	0.1061	0.93023
0.22918	-4.48249	0.91				0	2.6151	0.2253	0.91617
0.18335	-4.43102	0.78859				0	2.6245	0.2012	0.88
0.13751	-4.4801	0.65008				0	2.6329	0.2436	0.90286
0.09167	-4.4914	0.26788				0	2.638	0.1964	0.88571
0.04584	-4.52134	0.74513				0	2.6437	0.1371	0.84848
0	-4.49262	0.97185				0	2.6571	0.1726	0.864
	--	--				0	2.6618	0.0885	0.90625
#	--	--				0	2.6785	0.1804	0.83721
0	-4.48438	0.94059				0	2.6852	0.216	0.82353
0.04584	-4.44202	0.31211				0	2.6974	0.249	0.79661
0.09167	-4.43907	0.29272				0	2.7038	0.1613	0.80672
0.13751	-4.40567	0.36767				0	2.7113	0.3433	0.73554
0.18335	-4.36466	0.6252				0	2.7283	0.1589	0.75
0.22918	-4.46238	0.81623				0	2.733	0.1816	0.68462
0.27502	-4.45248	0.38156				0	2.7469	0.1517	0.80909
0.32086	-4.41981	0.33333				0	2.7508	0.072	0.88679
0.3667	-4.38727	0.32353				0	2.7586	0.1908	0.82014
0.41253	-4.35764	0.29848				0	2.7836	0.0844	0.62712
0.45837	-4.34422	0.18832				0	2.7952	0.2787	0.54902
0.50421	-4.33791	0.16642				0	2.8101	0.1859	0.65468
0.55004	-4.33721	0.15				0	2.8277	0.0757	0.58929
0.59588	-4.35612	0.08369				0	2.835	0.0984	0.61111
0.64172	-4.37623	0.04				0	2.8422	0.0097	0.57143
	--	--				0	2.8649	0.0505	0.84211
#	--	--				0	2.8774	0.018	0.64286
0.64172	-4.24478	0.69559				0	2.8935	0.031	0.69565
0.59588	-4.2473	0.64599				0	2.9066	0.0082	0.85714
0.55004	-4.25639	0.49925				0	2.9191	0.021	0.82353
0.50421	-4.27298	0.38667				0	2.954	0.0188	0.71429
0.45837	-4.28861	0.30859				0	2.9782	0.0191	0.8
0.41253	-4.28942	0.27626				0	2.9855	0.0107	0.875
0.3667	-4.29139	0.45045				0	3.0136	0.0215	0.76471
0.32086	-4.30706	0.60563				0	3.0229	0.0202	0.8
0.27502	-4.33561	0.70096				0	3.0333	0.0373	0.64286
0.22918	-4.37686	0.75207				0	3.0496	0.0117	0.66667
0.18335	-4.34354	0.69268				0	3.0655	0.0057	0.75
0.13751	-4.35029	0.2144				0	3.0784	0.0829	0.5082
0.09167	-4.38113	0.15556				0	3.0941	0.0132	0.7
0.04584	-4.38848	0.85828				0	3.0973	0.2456	0.4581
0	-4.43689	0.59931				0	3.118	0.0388	0.68966
	--	--				0	3.1247	0.0495	0.58333
#	--	--				0	3.1377	0.0201	0.5
0	-4.42326	0.80843				0	3.1518	0.0149	0.7
0.04584	-4.35418	0.23529				0	3.1603	0.0335	0.70833
0.09167	-4.27524	0.93385				0	3.1633	0.0059	0.75
0.13751	-4.16952	0.96965				0	3.1734	0.0236	0.6875
0.18335	-4.31717	0.79773				0	3.1851	0.0118	0.75
0.22918	-4.31004	0.44118				0	3.1966	0.0112	0.75
0.27502	-4.2741	0.48536				0	3.219	0.0122	0.55556
0.32086	-4.24562	0.49847				0	3.2389	0.0112	0.625
0.3667	-4.22955	0.50758				0	3.2448	0.028	0.65
0.41253	-4.22813	0.67752				0	3.255	0.0299	0.54545
0.45837	-4.22764	0.82464				0	3.2864	0.0077	0.5
0.50421	-4.2252	0.85466				0	3.3552	0.0098	0.42857
0.55004	-4.22251	0.84844				#Kpoint-index:	2.822		--
0.59588	-4.22123	0.8748				0.0321	-42.6981	0.081	0
0.64172	-4.22138	0.88088				0.0321	-42.6661	0.0821	0
	--	--				0.0321	-42.6652	0.0694	0
#	--	--				0.0321	-42.6544	0.0551	0
0.64172	-4.21463	0.93701				0.0321	-42.6536	0.0955	0
0.59588	-4.21002	0.88576				0.0321	-42.6455	0.012	0
0.55004	-4.20211	0.80465				0.0321	-42.6438	0.1296	0
0.50421	-4.19616	0.79627				0.0321	-42.6375	0.073	0
0.45837	-4.19186	0.76682				0.0321	-42.6335	0.2325	0
0.41253	-4.19431	0.71518				0.0321	-42.6324	0.0702	0
0.3667	-4.20147	0.60245				0.0321	-42.6294	0.229	0
0.32086	-4.2081	0.41037				0.0321	-42.6275	0.1156	0
0.27502	-4.2225	0.293				0.0321	-42.6254	0.0625	0
0.22918	-4.24929	0.23235				0.0321	-42.622	0.1359	0
0.18335	-4.2757	0.40979				0.0321	-42.6172	0.0638	0
0.13751	-4.16249	0.98495				0.0321	-42.6128	0.1098	0
0.09167	-4.15522	1				0.0321	-42.611	0.2712	0
0.04584	-4.33737	0.8474				0.0321	-42.6104	0.104	0
0	-4.29912	0.02799				0.0321	-42.5916	0.0168	0
	--	--				0.0321	-42.5739	0.0283	0
#	--	--				0.0321	-42.5614	0.0011	0
0	-3.8776	0.14514				0.0321	-42.5485	0.1326	0
0.04584	-3.86976	0.87719				0.0321	-42.5411	0.0153	0
0.09167	-4.00792	0.98232				0.0321	-42.5336	0.1025	0
0.13751	-4.14678	0.93039				0.0321	-42.5255	0.0529	0
0.18335	-4.08076	0.92127				0.0321	-42.5238	0.6223	0
0.22918	-4.05463	0.911				0.0321	-42.5164	0.0305	0
0.27502	-4.05757	0.89952				0.0321	-42.471	0.0872	0
0.32086	-4.07415	0.87598				0.0321	-42.4646	0.1159	0
0.3667	-4.09604	0.84087				0.0321	-42.4514	0.3538	0
0.41253	-4.11785	0.76744				0.0321	-42.4495	0.0316	0
0.45837	-4.1372	0.65902				0.0321	-42.4407	0.0165	0
0.50421	-4.15614	0.55976				0.0321	-42.4394	0.2937	0
0.55004	-4.17385	0.46051				0.0321	-42.4318	0.1922	0
0.59588	-4.17894	0.28571				0.0321	-42.4198	0.0471	0
0.64172	-4.17724	0.2211				0.0321	-42.4165	0.0488	0
	--	--				0.0321	-42.4136	0.1082	0
#	--	--				0.0321	-42.4098	0.1794	0
0.64172	-3.45563	0.07198				0.0321	-42.4072	0.0154	0
0.59588	-3.50117	0.04573				0.0321	-42.4054	0.1242	0
0.55004	-3.59831	0.0349				0.0321	-42.3977	0.1779	0
0.50421	-3.69897	0.02748				0.0321	-42.3975	0.1003	0
0.45837	-3.78033	0.02443				0.0321	-42.395	0.2105	0
0.41253	-3.82913	0.02424				0.0321	-42.3945	0.0979	0
0.3667	-3.84425	0.02392				0.0321	-42.3805	0.0905	0
0.32086	-3.83335	0.0237				0.0321	-42.379	0.0559	0
0.27502	-3.80712	0.02209				0.0321	-42.3735	0.1032	0
0.22918	-3.77682	0.02056				0.0321	-42.3676	0.0557	0
0.18335	-3.7558	0.05052				0.0321	-42.3656	0.1217	0
0.13751	-3.95014	1				0.0321	-42.3609	0.0008	0
0.09167	-3.99389	0.97742				0.0321	-42.3587	0.143	0
0.04584	-3.85054	0.87719				0.0321	-42.3548	0.1369	0
0	-3.84122	0.2736				0.0321	-42.3526	0.1147	0
	--	--				0.0321	-42.3521	0.0326	0
#	--	--				0.0321	-42.3504	0.2733	0
0	-3.75563	0.93185				0.0321	-42.3486	0.0593	0
0.04584	-3.81133	0.4				0.0321	-42.3477	0.1213	0
0.09167	-3.79015	0.29937				0.0321	-42.3465	0.0572	0
0.13751	-3.76031	0.12809				0.0321	-42.3448	0.0612	0
0.18335	-3.73662	0.97557				0.0321	-42.3438	0.1279	0
0.22918	-3.65863	0.01276				0.0321	-42.3424	0.0853	0
0.27502	-3.60847	0.00316				0.0321	-42.3381	0.2254	0
0.32086	-3.54895	0.00624				0.0321	-42.3369	0.1091	0
0.3667	-3.49691	0.0155				0.0321	-42.3362	0.1004	0
0.41253	-3.46342	0.02628				0.0321	-42.3344	0.116	0
0.45837	-3.4429	0.03379				0.0321	-42.3331	0.1102	0
0.50421	-3.43058	0.03846				0.0321	-42.3326	0.081	0
0.55004	-3.42518	0.0384				0.0321	-42.3322	0.0863	0
0.59588	-3.42243	0.03067				0.0321	-42.3278	0.1611	0
0.64172	-3.41536	0.00613				0.0321	-42.3238	0.1274	0
	--	--				0.0321	-42.3212	0.0878	0
#	--	--				0.0321	-42.3197	0.1781	0
0.64172	-3.28754	0.02065				0.0321	-42.3136	0.0838	0
0.59588	-3.26594	0.02691				0.0321	-42.3125	0.0442	0
0.55004	-3.26369	0.03206				0.0321	-42.3121	0.1161	0
0.50421	-3.28141	0.03067				0.0321	-42.3113	0.0295	0
0.45837	-3.30154	0.02283				0.0321	-42.3026	0.1887	0
0.41253	-3.33138	0.01964				0.0321	-42.3008	0.1431	0
0.3667	-3.37173	0.02591				0.0321	-42.2999	0.1041	0
0.32086	-3.40508	0.03549				0.0321	-42.2967	0.0637	0
0.27502	-3.42878	0.04186				0.0321	-42.2949	0.045	0
0.22918	-3.52061	1				0.0321	-42.2921	0.0037	0
0.18335	-3.69359	0.02415				0.0321	-42.2711	0.1113	0
0.13751	-3.72343	0.07419				0.0321	-42.271	0.0386	0
0.09167	-3.7626	0.09532				0.0321	-42.2624	0.005	0
0.04584	-3.8099	0.18954				0.0321	-42.2552	0.1616	0
0	-3.73354	0.90205				0.0321	-42.2521	0.1116	0
	--	--				0.0321	-42.2403	0.3106	0
#	--	--				0.0321	-42.2392	0.0599	0
0	-3.72054	0.95238				0.0321	-42.2345	0.1244	0
0.04584	-3.68131	0.58398				0.0321	-42.2313	0.2178	0
0.09167	-3.65534	0.54755				0.0321	-42.2297	0.246	0
0.13751	-3.61178	0.6788				0.0321	-42.2278	0.0178	0
0.18335	-3.50772	0.41234				0.0321	-42.227	0.0894	0
0.22918	-3.45376	0.06502				0.0321	-42.2239	0.074	0
0.27502	-3.35112	0.9588				0.0321	-42.2178	0.159	0
0.32086	-3.30652	0.96615				0.0321	-42.2168	0.1238	0
0.3667	-3.24999	0.95976				0.0321	-42.2143	0.1535	0
0.41253	-3.18953	0.77876				0.0321	-42.2115	0.0332	0
0.45837	-3.16912	0.11864				0.0321	-42.2095	0.0415	0
0.50421	-3.16114	0.06432				0.0321	-42.2002	0.1451	0
0.55004	-3.17073	0.04799				0.0321	-42.1975	0.2434	0
0.59588	-3.18717	0.04625				0.0321	-42.1934	0.1825	0
0.64172	-3.1884	0.04494				0.0321	-42.1896	0.0209	0
	--	--				0.0321	-42.1826	0.1529	0
#	--	--				0.0321	-42.179	0.0037	0
0.64172	-3.01227	0.98654				0.0321	-42.1786	0.1199	0
0.59588	-3.01158	0.98649				0.0321	-42.1741	0.0128	0
0.55004	-3.01079	0.97568				0.0321	-38.273	0.0053	1
0.50421	-3.04856	0.9723				0.0321	-38.2668	0.0068	1
0.45837	-3.11224	0.93909				0.0321	-38.2621	0.005	1
0.41253	-3.16383	0.31804				0.0321	-38.2457	0.042	1
0.3667	-3.15353	0.15071				0.0321	-38.2386	0.0192	1
0.32086	-3.13357	0.29921				0.0321	-38.238	0.0371	1
0.27502	-3.30577	1				0.0321	-38.2326	0.0133	1
0.22918	-3.38094	0.95581				0.0321	-38.2312	0.0201	1
0.18335	-3.45356	0.52733				0.0321	-38.227	0.0087	1
0.13751	-3.52548	0.12519				0.0321	-38.2236	0.0059	1
0.09167	-3.57818	0.08863				0.0321	-38.2225	0.005	1
0.04584	-3.59792	0.16181				0.0321	-38.2185	0.0084	1
0	-3.68095	0.59663				0.0321	-38.2158	0.0073	1
	--	--				0.0321	-38.2138	0.0076	1
#	--	--				0.0321	-38.2116	0.0041	1
0	-3.59021	0.11739				0.0321	-38.2079	0.0158	1
0.04584	-3.57332	0.82399				0.0321	-38.2006	0.0557	1
0.09167	-3.46114	0.8558				0.0321	-38.1955	0.0314	1
0.13751	-3.40801	0.92083				0.0321	-38.1946	0.0304	1
0.18335	-3.39737	0.93761				0.0321	-38.1943	0.4155	1
0.22918	-3.26327	0.89142				0.0321	-38.1925	0.2294	1
0.27502	-3.15285	0.45642				0.0321	-38.1912	0.0692	1
0.32086	-3.09806	0.95087				0.0321	-38.1892	0.1822	1
0.3667	-3.05869	0.93258				0.0321	-38.187	0.1073	1
0.41253	-3.03363	0.95				0.0321	-38.1787	0.0629	1
0.45837	-3.01838	0.96159				0.0321	-38.1778	0.0545	1
0.50421	-3.01149	0.97271				0.0321	-38.1686	0.212	1
0.55004	-2.99446	0.98363				0.0321	-38.1659	0.4708	1
0.59588	-2.95936	0.9564				0.0321	-38.1639	0.2662	1
0.64172	-2.9487	0.78521				0.0321	-38.1617	0.1773	1
	--	--				0.0321	-38.1601	0.0539	1
#	--	--				0.0321	-38.1591	0.4555	1
0.64172	-2.93451	0.40735				0.0321	-38.1587	0.4469	1
0.59588	-2.92676	0.17891				0.0321	-38.1539	0.1613	1
0.55004	-2.90686	0.136				0.0321	-38.1513	0.0444	1
0.50421	-2.88998	0.17937				0.0321	-38.1499	0.6803	1
0.45837	-2.89442	0.24844				0.0321	-38.149	0.2109	1
0.41253	-2.92232	0.29321				0.0321	-38.1482	0.1113	1
0.3667	-2.96524	0.31155				0.0321	-38.1473	0.0544	1
0.32086	-3.09178	0.93723				0.0321	-38.144	0.165	1
0.27502	-3.13121	0.94143				0.0321	-38.1429	0.2031	1
0.22918	-3.21782	0.53397				0.0321	-38.1427	0.407	1
0.18335	-3.30114	0.52181				0.0321	-38.142	0.2405	1
0.13751	-3.37238	0.6951				0.0321	-38.1406	0.2227	1
0.09167	-3.40217	0.96435				0.0321	-38.1372	0.1961	1
0.04584	-3.39946	0.96552				0.0321	-38.1365	0.24	1
0	-3.39682	0.97615				0.0321	-38.132	0.219	1
	--	--				0.0321	-38.1314	0.2215	1
#	--	--				0.0321	-38.1307	0.2729	1
0	-3.32071	0.10558				0.0321	-38.128	0.1771	1
0.04584	-3.28678	0.1979				0.0321	-38.1247	0.2018	1
0.09167	-3.27578	0.43068				0.0321	-38.1241	0.1102	1
0.13751	-3.24719	0.94075				0.0321	-38.1228	0.051	1
0.18335	-3.21217	0.96232				0.0321	-38.1217	0.1463	1
0.22918	-3.17132	0.96408				0.0321	-38.1205	0.0504	1
0.27502	-3.03981	0.35286				0.0321	-38.1196	0.0781	1
0.32086	-3.01168	0.27556				0.0321	-38.1188	0.0351	1
0.3667	-2.90564	0.98159				0.0321	-38.1181	0.0433	1
0.41253	-2.85553	0.92778				0.0321	-38.1137	0.052	1
0.45837	-2.83221	0.91884				0.0321	-38.113	0.047	1
0.50421	-2.8299	0.34183				0.0321	-38.1111	0.0543	1
0.55004	-2.86075	0.08163				0.0321	-38.1106	0.018	1
0.59588	-2.88412	0.05564				0.0321	-38.1095	0.028	1
0.64172	-2.89193	0.04				0.0321	-38.1092	0.0328	1
	--	--				0.0321	-38.1073	0.0383	1
#	--	--				0.0321	-38.1069	0.0173	1
0.64172	-2.81347	1				0.0321	-38.1065	0.029	1
0.59588	-2.81331	1				0.0321	-38.1059	0.0181	1
0.55004	-2.81375	0.98529				0.0321	-38.1053	0.0044	1
0.50421	-2.81417	0.77075				0.0321	-38.1032	0.3045	1
0.45837	-2.77873	0.13385				0.0321	-38.1024	0.0568	1
0.41253	-2.73258	0.15822				0.0321	-38.1018	0.2383	1
0.3667	-2.88655	0.9493				0.0321	-38.0993	0.0214	1
0.32086	-2.93704	0.91051				0.0321	-38.097	0.0166	1
0.27502	-3.00137	0.95601				0.0321	-38.0941	0.0153	1
0.22918	-3.07503	0.8651				0.0321	-38.0914	0.0254	1
0.18335	-3.14586	0.71365				0.0321	-38.0868	0.0033	1
0.13751	-3.22777	0.41298				0.0321	-38.084	0.0091	1
0.09167	-3.26745	0.72141				0.0321	-38.0791	0.0191	1
0.04584	-3.26829	0.89565				0.0321	-38.0772	0.0882	1
0	-3.22715	0.91399				0.0321	-38.0741	0.119	1
	--	--				0.0321	-38.0734	0.0406	1
#	--	--				0.0321	-38.0712	0.0159	1
0	-3.21461	0.89751				0.0321	-38.0699	0.1102	1
0.04584	-3.2258	0.89327				0.0321	-38.0675	0.0823	1
0.09167	-3.20269	0.90525				0.0321	-38.0636	0.015	1
0.13751	-3.15857	0.86735				0.0321	-38.0627	0.0369	1
0.18335	-3.09816	0.62861				0.0321	-38.0615	0.0418	1
0.22918	-3.02469	0.21098				0.0321	-38.0569	0.236	1
0.27502	-2.98087	0.66667				0.0321	-38.0561	0.2191	1
0.32086	-2.7859	0.48872				0.0321	-38.0524	0.1752	1
0.3667	-2.71857	0.3298				0.0321	-38.0488	0.1074	1
0.41253	-2.72163	0.98179				0.0321	-38.0481	0.1411	1
0.45837	-2.6258	0.09215				0.0321	-38.0457	0.1429	1
0.50421	-2.63627	0.0362				0.0321	-38.043	0.067	1
0.55004	-2.63822	0.0136				0.0321	-38.0416	0.2271	1
0.59588	-2.63482	0.00605				0.0321	-38.039	0.368	1
0.64172	-2.63283	0.00303				0.0321	-38.0366	0.2894	1
	--	--				0.0321	-38.0266	0.0829	1
#	--	--				0.0321	-38.0257	0.052	1
0.64172	-2.36676	0.86469				0.0321	-38.0223	0.0275	1
0.59588	-2.37111	0.84653				0.0321	-38.0209	0.1082	1
0.55004	-2.38782	0.798				0.0321	-38.0182	0.0243	1
0.50421	-2.44535	1				0.0321	-38.0131	0.0326	1
0.45837	-2.56779	1				0.0321	-38.007	0.0078	1
0.41253	-2.62256	0.25421				0.0321	-37.9996	0.0046	1
0.3667	-2.64665	0.28261				0.0321	-37.9959	0.0072	1
0.32086	-2.72631	0.77663				0.0321	-37.9812	0.0015	1
0.27502	-2.88132	0.46786				0.0321	-15.2518	0.0012	0
0.22918	-2.97706	0.36538				0.0321	-14.9289	0.0046	0
0.18335	-3.02679	0.06994				0.0321	-14.8643	0.0009	--
0.13751	-3.06045	0.01364				0.0321	-14.8608	0.0007	--
0.09167	-3.09244	0.00917				0.0321	-14.8275	0.0021	0
0.04584	-3.13214	0.06079				0.0321	-14.8018	0.0006	--
0	-3.2012	0.87445				0.0321	-14.7741	0.0006	--
	--	--				0.0321	-14.7375	0.0003	--
#	--	--				0.0321	-14.5383	0.0057	1
0	-3.1315	0.21642				0.0321	-14.4778	0.0002	--
0.04584	-3.04075	0.94356				0.0321	-14.4439	0.0021	1
0.09167	-2.86035	0.11738				0.0321	-14.4217	0.0003	--
0.13751	-2.79772	0.05675				0.0321	-14.3837	0.0011	1
0.18335	-2.74093	0.08104				0.0321	-14.3542	0.0002	--
0.22918	-2.71861	0.08246				0.0321	-14.2953	0.8167	0.00353
0.27502	-2.67996	0.08832				0.0321	-14.246	0.1574	0
0.32086	-2.62902	0.25574				0.0321	-14.1218	0.0371	0
0.3667	-2.53647	0.17602				0.0321	-14.0522	0.5273	0.00282
0.41253	-2.52325	0.41304				0.0321	-14.0325	0.5793	0
0.45837	-2.4746	0.63183				0.0321	-14.0156	0.4149	0
0.50421	-2.42313	0.72968				0.0321	-13.9576	0.2564	0
0.55004	-2.36297	1				0.0321	-13.9412	0.1263	0
0.59588	-2.323	1				0.0321	-13.9166	0.0158	0
0.64172	-2.31302	0.9933				0.0321	-13.8862	0.0194	0
	--	--				0.0321	-13.8822	0.0301	0
#	--	--				0.0321	-13.8644	0.0073	0
0.64172	-2.30862	0.88839				0.0321	-13.8397	0.4619	0.73636
0.59588	-2.30694	0.87386				0.0321	-13.8349	0.1468	0.20192
0.55004	-2.30154	0.86301				0.0321	-13.7875	0.2362	0.36095
0.50421	-2.29401	0.83763				0.0321	-13.7778	0.2466	0.58523
0.45837	-2.28996	0.76248				0.0321	-13.7532	0.0063	0
0.41253	-2.30178	0.57549				0.0321	-13.7437	0.0721	0.90196
0.3667	-2.40773	0.86942				0.0321	-13.734	0.0238	0.05882
0.32086	-2.53116	0.14046				0.0321	-13.7168	0.145	0.21154
0.27502	-2.53643	0.15683				0.0321	-13.7127	0.2507	0.3352
0.22918	-2.55648	0.13428				0.0321	-13.6894	0.347	0.22984
0.18335	-2.59563	0.05945				0.0321	-13.6749	0.3835	0.31408
0.13751	-2.64137	0.72424				0.0321	-13.6573	0.367	0.21756
0.09167	-2.84449	0.88841				0.0321	-13.6436	0.6627	0.9015
0.04584	-2.88128	0.01852				0.0321	-13.6234	0.0218	0.06667
0	-2.86754	0.0138				0.0321	-13.6167	0.4347	0.89109
	--	--				0.0321	-13.6046	0.0981	0.94203
#	--	--				0.0321	-13.5593	0.0284	0
0	-2.54614	0.20619				0.0321	-13.5339	0.0491	0.97222
0.04584	-2.54994	0.20719				0.0321	-13.4928	0.0162	0.5
0.09167	-2.56497	0.13276				0.0321	-13.4853	0.0277	0.5
0.13751	-2.57143	0.28345				0.0321	-13.4581	0.0205	0.86667
0.18335	-2.49929	0.24317				0.0321	-13.4477	0.0036	0.33333
0.22918	-2.46657	0.15692				0.0321	-13.4392	0.0102	0.71429
0.27502	-2.40676	0.2066				0.0321	-13.433	0.0087	0.5
0.32086	-2.37056	0.25612				0.0321	-13.4273	0.0085	0.33333
0.3667	-2.32998	0.42183				0.0321	-13.4204	0.0123	0.44444
0.41253	-2.20912	0.75151				0.0321	-13.4126	0.042	0.26667
0.45837	-2.24407	0.83133				0.0321	-13.4012	0.0037	0.33333
0.50421	-2.26401	0.83156				0.0321	-13.3986	0.0026	0.5
0.55004	-2.26684	0.80982				0.0321	-13.3913	0.0012	1
0.59588	-2.25983	0.78898				0.0321	-13.3863	0.0051	0.5
0.64172	-2.25547	0.78435				0.0321	-13.3839	0.0069	0.6
	--	--				0.0321	-13.38	0.0113	0.625
#	--	--				0.0321	-13.3724	0.0147	0.09091
0.64172	-2.20476	0.93413				0.0321	-13.3613	0.0387	0.78571
0.59588	-2.20137	0.92825				0.0321	-13.3546	0.0749	0.61111
0.55004	-2.19134	0.91369				0.0321	-13.3513	0.1998	0.39726
0.50421	-2.17493	0.88024				0.0321	-13.3471	0.3791	0.13091
0.45837	-2.15465	0.7988				0.0321	-13.327	0.1138	0.31325
0.41253	-2.16081	0.53254				0.0321	-13.2993	0.0449	0.51515
0.3667	-2.21235	0.51183				0.0321	-13.2924	0.0026	0
0.32086	-2.24859	0.39051				0.0321	-13.2549	0.015	0
0.27502	-2.27472	0.11367				0.0321	-13.2384	0.0011	0
0.22918	-2.27345	0.38586				0.0321	-13.1846	0.0062	0
0.18335	-2.38031	0.95404				0.0321	-13.1593	0.0637	0.02222
0.13751	-2.49367	0.33576				0.0321	-13.1145	0.4591	0.9881
0.09167	-2.48879	0.32164				0.0321	-13.073	0.4737	0.99713
0.04584	-2.48109	0.3343				0.0321	-13.0493	0.215	0.99371
0	-2.47359	0.41583				0.0321	-13.0324	0.4247	0.98392
	--	--				0.0321	-13.0157	0.0464	0.06061
#	--	--				0.0321	-13.0053	0.1014	0.18056
0	-2.38368	0.38959				0.0321	-13.0014	0.4344	0.8162
0.04584	-2.37029	0.46959				0.0321	-12.9883	0.3264	0.53586
0.09167	-2.34937	0.55319				0.0321	-12.9856	0.283	0.4878
0.13751	-2.32309	0.61309				0.0321	-12.9667	0.1549	0.46491
0.18335	-2.2941	0.60745				0.0321	-12.961	0.1075	0.35443
0.22918	-2.21224	0.47731				0.0321	-12.9573	0.0332	0.125
0.27502	-2.19948	0.6156				0.0321	-12.9449	0.2695	0.05699
0.32086	-2.13731	0.35093				0.0321	-12.9414	0.2069	0.09333
0.3667	-2.14749	0.67362				0.0321	-12.9331	0.2777	0.10945
0.41253	-2.12952	0.88493				0.0321	-12.9212	0.0507	0.89189
0.45837	-2.09586	1				0.0321	-12.9086	0.0515	0.84211
0.50421	-2.13055	1				0.0321	-12.9069	0.0624	0.11111
0.55004	-2.14643	1				0.0321	-12.8986	0.0091	0.14286
0.59588	-2.14488	1				0.0321	-12.89	0.0129	0.22222
0.64172	-2.14093	1				0.0321	-12.8848	0.0074	0.66667
	--	--				0.0321	-12.8767	0.0175	0.69231
#	--	--				0.0321	-12.8722	0.0302	0.52174
0.64172	-1.92398	0.06022				0.0321	-12.8625	0.0051	1
0.59588	-1.93018	0.06294				0.0321	-12.8453	0.0101	0.875
0.55004	-1.95033	0.07563				0.0321	-12.8319	0.0189	0.93333
0.50421	-1.99177	0.10112				0.0321	-12.8236	0.003	0.5
0.45837	-2.0559	0.218				0.0321	-12.817	0.0044	0.75
0.41253	-2.05573	0.67221				0.0321	-12.8094	0.3172	0.15652
0.3667	-2.05322	0.61111				0.0321	-12.8042	0.2986	0.42986
0.32086	-2.10028	0.42113				0.0321	-12.7965	0.0767	0.33929
0.27502	-2.06954	0.24415				0.0321	-12.7876	0.0165	0.91667
0.22918	-2.15125	0.94126				0.0321	-12.7843	0.0246	0.88889
0.18335	-2.16461	0.23156				0.0321	-12.7716	0.0058	1
0.13751	-2.11807	0.26627				0.0321	-12.7641	0.0025	1
0.09167	-2.08462	0.50076				0.0321	-12.7569	0.0679	0.44
0.04584	-2.05581	0.45697				0.0321	-12.742	0.0139	0.7
0	-2.03878	0.13928				0.0321	-12.7328	0.0039	1
	--	--				0.0321	-12.7267	0.0011	1
#	--	--				0.0321	-12.7202	0.002	1
0	-1.98707	0.92923				0.0321	-12.7164	0.0014	1
0.04584	-2.02463	0.59104				0.0321	-12.7061	0.0009	1
0.09167	-2.04655	0.60272				0.0321	-12.6943	0.0034	0.66667
0.13751	-2.05385	0.85849				0.0321	-12.6872	0.0007	--
0.18335	-2.03209	0.88013				0.0321	-12.6601	0.019	0.07692
0.22918	-2.03527	0.22206				0.0321	-12.6371	0.0043	1
0.27502	-1.94104	0.98915				0.0321	-12.6188	0.0075	1
0.32086	-1.98314	0.71471				0.0321	-12.6094	0.0036	0
0.3667	-1.99689	0.24708				0.0321	-12.6022	0.0026	0.5
0.41253	-2.04672	1				0.0321	-12.5924	0.0021	0.5
0.45837	-1.92741	0.18417				0.0321	-12.5897	0.0017	1
0.50421	-1.89327	0.11638				0.0321	-12.5864	0.0017	1
0.55004	-1.84442	0.07925				0.0321	-12.5826	0.0011	1
0.59588	-1.80131	0.0634				0.0321	-12.5752	0.0015	1
0.64172	-1.78473	0.05908				0.0321	-12.5659	0.0041	1
	--	--				0.0321	-12.5601	0.0039	1
#	--	--				0.0321	-12.5512	0.0083	0.83333
0.64172	-1.60485	0.04954				0.0321	-12.5458	0.0033	1
0.59588	-1.60762	0.05255				0.0321	-12.5404	0.0126	0.7
0.55004	-1.61787	0.05864				0.0321	-12.5357	0.0088	0.85714
0.50421	-1.64907	0.10534				0.0321	-12.5257	0.0084	0.83333
0.45837	-1.8173	0.87294				0.0321	-12.5191	0.0006	--
0.41253	-1.93899	0.22238				0.0321	-12.511	0.0074	0.66667
0.3667	-1.98659	0.9434				0.0321	-12.5055	0.0021	1
0.32086	-1.92191	1				0.0321	-12.5052	0.0123	0.44444
0.27502	-1.91152	0.79909				0.0321	-12.4949	0.0116	0.125
0.22918	-1.97194	0.9536				0.0321	-12.4755	0.021	0.06667
0.18335	-2.01259	0.86922				0.0321	-12.4624	0.4689	0.07143
0.13751	-2.02619	0.93291				0.0321	-12.459	0.3925	0.08481
0.09167	-2.01562	0.91496				0.0321	-12.4186	0.259	0.93532
0.04584	-1.98142	0.96082				0.0321	-12.415	0.7133	0.95118
0	-1.96426	0.9613				0.0321	-12.3697	0.1819	0.9931
	--	--				0.0321	-12.3676	0.7973	0.99685
#	--	--				0.0321	-7.3968	0.0121	0
0	-1.92472	0.98292				0.0321	-7.3514	0.0044	0
0.04584	-1.8544	0.87727				0.0321	-7.2889	0.0043	0
0.09167	-1.86062	0.13076				0.0321	-7.1131	0.02	0
0.13751	-1.91703	0.1287				0.0321	-7.0163	0.0122	0
0.18335	-1.96816	0.27313				0.0321	-6.9783	0.0031	0
0.22918	-1.95479	0.92788				0.0321	-6.971	0.0035	0
0.27502	-1.89404	0.98726				0.0321	-6.9397	0.003	0
0.32086	-1.88452	0.6875				0.0321	-6.8763	0.0091	0
0.3667	-1.92108	0.44105				0.0321	-6.8482	0.0053	0
0.41253	-1.84992	0.08382				0.0321	-6.8128	0.005	0
0.45837	-1.71669	0.09091				0.0321	-6.7819	0.0059	0
0.50421	-1.54765	0.88303				0.0321	-6.7474	0.0046	0
0.55004	-1.38343	0.08714				0.0321	-6.699	0.0055	0
0.59588	-1.30703	0.08516				0.0321	-6.6799	0.0042	0
0.64172	-1.28006	0.10321				0.0321	-6.6584	0.0056	0
	--	--				0.0321	-6.6379	0.0023	0
#	--	--				0.0321	-6.6251	0.003	0
0.64172	-1.22369	0.05621				0.0321	-6.5666	0.0916	0.11538
0.59588	-1.2484	0.10748				0.0321	-6.498	0.7172	0.10142
0.55004	-1.31636	0.8443				0.0321	-6.4847	0.0359	0.09091
0.50421	-1.47077	0.08652				0.0321	-6.4781	0.1035	0.55172
0.45837	-1.53966	0.12296				0.0321	-6.4601	0.0312	0.10526
0.41253	-1.58548	0.4619				0.0321	-6.4428	0.0129	0.85714
0.3667	-1.68157	0.89123				0.0321	-6.4276	0.0463	0.72
0.32086	-1.79352	0.95961				0.0321	-6.4198	0.1359	0.16867
0.27502	-1.88627	0.99838				0.0321	-6.4066	0.0851	0.04
0.22918	-1.82386	0.80974				0.0321	-6.3892	0.5543	0.00293
0.18335	-1.75409	0.95063				0.0321	-6.3841	0.0448	0
0.13751	-1.73995	0.98426				0.0321	-6.3639	0.0235	0
0.09167	-1.76926	0.96193				0.0321	-6.3589	0.0534	0
0.04584	-1.80228	0.22734				0.0321	-6.3265	0.1155	0.21429
0	-1.78288	0.14497				0.0321	-6.315	0.3898	0.10213
	--	--				0.0321	-6.2976	0.21	0.16154
#	--	--				0.0321	-6.2886	0.1636	0.29897
0	-1.65837	0.07703				0.0321	-6.2779	0.0412	0.04167
0.04584	-1.6471	0.10069				0.0321	-6.2575	0.052	0.03226
0.09167	-1.6354	0.30131				0.0321	-6.2356	0.0829	0.03922
0.13751	-1.67154	0.53223				0.0321	-6.2202	0.8311	0
0.18335	-1.73558	0.75862				0.0321	-6.1931	0.0282	0
0.22918	-1.79277	0.99175				0.0321	-6.1114	0.0514	0.53571
0.27502	-1.85248	0.99727				0.0321	-6.0099	0.0521	0.26667
0.32086	-1.77182	0.9296				0.0321	-5.963	0.0118	0.28571
0.3667	-1.65761	0.95942				0.0321	-5.9532	0.0129	0.625
0.41253	-1.53215	0.93791				0.0321	-5.9466	0.0044	0.5
0.45837	-1.416	0.86623				0.0321	-5.9383	0.0053	0.66667
0.50421	-1.32286	0.60407				0.0321	-5.9248	0.0243	0.35714
0.55004	-1.27125	0.30303				0.0321	-5.9126	0.0033	0.5
0.59588	-1.20203	0.31899				0.0321	-5.8965	0.005	0.66667
0.64172	-1.19353	0.10873				0.0321	-5.8792	0.0089	0.8
	--	--				0.0321	-5.874	0.1862	0.26852
#	--	--				0.0321	-5.862	0.1074	0.52459
0.64172	-1.17574	0.14306				0.0321	-5.8527	0.0354	0.7
0.59588	-1.16172	0.19918				0.0321	-5.8442	0.1875	0.43396
0.55004	-1.23013	0.46579				0.0321	-5.8328	0.0248	0.61538
0.50421	-1.28068	0.59071				0.0321	-5.8229	0.1118	0.47692
0.45837	-1.39026	0.92097				0.0321	-5.8181	0.0118	0.42857
0.41253	-1.50217	0.59938				0.0321	-5.8125	0.163	0.3125
0.3667	-1.57275	0.84048				0.0321	-5.7995	0.0533	0.51613
0.32086	-1.73704	0.97067				0.0321	-5.7916	0.0278	0.5
0.27502	-1.78712	0.73025				0.0321	-5.7846	0.0154	0.75
0.22918	-1.70088	0.78829				0.0321	-5.7767	0.0067	0.5
0.18335	-1.60674	0.78248				0.0321	-5.7699	0.0066	0.75
0.13751	-1.56879	0.21238				0.0321	-5.7691	0.0021	1
0.09167	-1.59709	0.14067				0.0321	-5.7626	0.0185	0.6
0.04584	-1.59149	0.22158				0.0321	-5.7529	0.0113	0.83333
0	-1.57165	0.22399				0.0321	-5.7454	0.0124	0.42857
	--	--				0.0321	-5.7201	0.0198	0.33333
#	--	--				0.0321	-5.7059	0.0115	0.14286
0	-1.42535	0.3997				0.0321	-5.695	0.0203	0.16667
0.04584	-1.41803	0.52915				0.0321	-5.6844	0.0142	0.125
0.09167	-1.44065	0.64933				0.0321	-5.6763	0.0148	0.625
0.13751	-1.4982	0.67449				0.0321	-5.6506	0.3913	0.19231
0.18335	-1.52142	0.2				0.0321	-5.6401	0.2141	0.24031
0.22918	-1.5199	0.17143				0.0321	-5.6329	0.1217	0.50704
0.27502	-1.52588	0.13913				0.0321	-5.6153	0.0718	0.16667
0.32086	-1.53023	0.1395				0.0321	-5.6032	0.0755	0.15556
0.3667	-1.521	0.34827				0.0321	-5.5962	0.0086	0.8
0.41253	-1.41403	0.91451				0.0321	-5.5814	0.0466	0.25
0.45837	-1.31651	0.6565				0.0321	-5.5746	0.0306	0.2
0.50421	-1.25094	0.77727				0.0321	-5.5654	0.0448	0.25926
0.55004	-1.15481	0.71963				0.0321	-5.5421	0.0335	0.15
0.59588	-1.13647	0.92021				0.0321	-5.5226	0.2796	0.22289
0.64172	-1.14008	0.98391				0.0321	-5.4987	0.1687	0.59406
	--	--				0.0321	-5.4922	0.0475	0.48276
#	--	--				0.0321	-5.4821	0.157	0.55914
0.64172	-1.04854	0.72213				0.0321	-5.4755	0.3009	0.82584
0.59588	-1.1085	0.77516				0.0321	-5.4681	0.4436	0.65299
0.55004	-1.13991	0.83628				0.0321	-5.4559	0.2271	0.52555
0.50421	-1.1977	0.77865				0.0321	-5.4287	0.1452	0.63953
0.45837	-1.26151	0.57349				0.0321	-5.4175	0.7393	0.16779
0.41253	-1.30115	0.29533				0.0321	-5.3964	0.0749	0.43182
0.3667	-1.33153	0.22778				0.0321	-5.3823	0.1941	0.54783
0.32086	-1.36641	0.17151				0.0321	-5.3701	0.1084	0.625
0.27502	-1.40295	0.13032				0.0321	-5.3553	0.1377	0.46914
0.22918	-1.43835	0.1067				0.0321	-5.3459	0.1667	0.3125
0.18335	-1.45947	0.17313				0.0321	-5.3405	0.4045	0.71795
0.13751	-1.44328	0.37447				0.0321	-5.3273	0.0508	0.24138
0.09167	-1.39554	0.58952				0.0321	-5.298	0.0888	0.44
0.04584	-1.3496	0.53333				0.0321	-5.2778	0.0277	0.3125
0	-1.35792	0.40171				0.0321	-5.2597	0.0211	0.58333
	--	--				0.0321	-5.2515	0.0539	0.63333
#	--	--				0.0321	-5.2412	0.0837	0.2449
0	-1.28702	0.57948				0.0321	-5.2294	0.0278	0.29412
0.04584	-1.29183	0.40736				0.0321	-5.218	0.0665	0.41026
0.09167	-1.26079	0.24171				0.0321	-5.2055	0.0821	0.52083
0.13751	-1.24152	0.3869				0.0321	-5.195	0.0243	0.2
0.18335	-1.24404	0.28				0.0321	-5.1747	0.1575	0.66667
0.22918	-1.25076	0.19501				0.0321	-5.166	0.1022	0.55738
0.27502	-1.25943	0.1259				0.0321	-5.1584	0.0441	0.48148
0.32086	-1.2655	0.07736				0.0321	-5.1548	0.1322	0.36709
0.3667	-1.26263	0.04119				0.0321	-5.1401	0.0356	0.71429
0.41253	-1.24364	0.04143				0.0321	-5.138	0.1662	0.48515
0.45837	-1.21015	0.12356				0.0321	-5.1282	0.0887	0.57692
0.50421	-1.16969	0.31662				0.0321	-5.1179	0.0345	0.52381
0.55004	-1.12845	0.5				0.0321	-5.1137	0.0768	0.51064
0.59588	-1.06825	0.67624				0.0321	-5.107	0.0538	0.42424
0.64172	-1.02195	1				0.0321	-5.1018	0.0483	0.55172
	--	--				0.0321	-5.0839	0.033	0.7
#	--	--				0.0321	-5.0712	0.0337	0.42857
0.64172	-1.01716	0.94676				0.0321	-5.0648	0.0991	0.53448
0.59588	-1.03796	0.93376				0.0321	-5.0586	0.4218	0.47036
0.55004	-1.10244	0.29114				0.0321	-5.0554	0.2025	0.675
0.50421	-1.10349	0.10719				0.0321	-5.0442	0.0458	0.48148
0.45837	-1.1044	0.10026				0.0321	-5.0391	0.4676	0.72628
0.41253	-1.11147	0.09505				0.0321	-5.0301	0.0572	0.41176
0.3667	-1.12323	0.09221				0.0321	-5.0242	0.1097	0.54688
0.32086	-1.13787	0.08571				0.0321	-5.0169	0.0703	0.9
0.27502	-1.15363	0.07802				0.0321	-5.0049	0.0343	0.9
0.22918	-1.17001	0.06316				0.0321	-4.994	0.0703	0.80488
0.18335	-1.19015	0.0571				0.0321	-4.989	0.244	0.68493
0.13751	-1.21932	0.06334				0.0321	-4.9822	0.0246	0.33333
0.09167	-1.23573	0.3678				0.0321	-4.9744	0.5445	0.7281
0.04584	-1.22743	0.55126				0.0321	-4.963	0.1243	0.30769
0	-1.21607	0.68694				0.0321	-4.9544	0.0783	0.22449
	--	--				0.0321	-4.94	0.0724	0.14894
#	--	--				0.0321	-4.9289	0.0258	0.125
0	-1.13215	0.24324				0.0321	-4.906	0.0701	0.11364
0.04584	-1.10301	0.27157				0.0321	-4.8954	0.0518	0.0303
0.09167	-1.07343	0.28652				0.0321	-4.8888	0.539	0.10714
0.13751	-1.04991	0.27677				0.0321	-4.8808	0.1423	0.04494
0.18335	-1.02949	0.3625				0.0321	-4.8632	0.1349	0.14634
0.22918	-1.0092	0.49929				0.0321	-4.8346	0.0822	0.12
0.27502	-0.9937	0.60313				0.0321	-4.8099	0.0793	0.14583
0.32086	-0.98574	0.66953				0.0321	-4.766	0.1614	0.14583
0.3667	-0.98552	0.70922				0.0321	-4.7463	0.3647	0.19111
0.41253	-0.99231	0.73883				0.0321	-4.7064	0.2562	0.04487
0.45837	-1.00473	0.7752				0.0321	-4.69	0.2972	0.03867
0.50421	-1.0195	0.83444				0.0321	-4.666	0.3414	0.1256
0.55004	-1.02853	0.92366				0.0321	-4.659	0.1083	0.10606
0.59588	-1.02505	0.97756				0.0321	-4.6473	0.223	0.17391
0.64172	-0.98921	0.92667				0.0321	-4.6358	0.1575	0.11458
	--	--				0.0321	-4.6077	0.0692	0.18605
#	--	--				0.0321	-4.5877	0.1238	0.52703
0.64172	-0.86896	1				0.0321	-4.5774	0.0755	0.29787
0.59588	-0.84058	0.98478				0.0321	-4.5661	0.1301	0.51282
0.55004	-0.80328	0.91101				0.0321	-4.556	0.3067	0.5163
0.50421	-0.79311	0.16689				0.0321	-4.553	0.0891	0.48148
0.45837	-0.80818	0.05699				0.0321	-4.5443	0.2322	0.60714
0.41253	-0.82405	0.05426				0.0321	-4.5313	0.3487	0.49528
0.3667	-0.84266	0.06736				0.0321	-4.5211	0.1325	0.32927
0.32086	-0.86753	0.08877				0.0321	-4.5108	0.1795	0.32143
0.27502	-0.9001	0.12946				0.0321	-4.4989	0.2512	0.52941
0.22918	-0.93824	0.20187				0.0321	-4.4844	0.0711	0.52273
0.18335	-0.97596	0.28862				0.0321	-4.4814	0.1047	0.44444
0.13751	-1.00527	0.31529				0.0321	-4.4796	0.0435	0.33333
0.09167	-1.01803	0.23324				0.0321	-4.4747	0.0278	0.41176
0.04584	-1.01751	0.1752				0.0321	-4.4654	0.1586	0.57895
0	-1.01495	0.16282				0.0321	-4.4587	0.0306	0.36842
	--	--				0.0321	-4.4544	0.019	0.15385
#	--	--				0.0321	-4.4496	0.2798	0.37288
0	-0.81826	0.95485				0.0321	-4.4436	0.0787	0.64583
0.04584	-0.81151	0.96796				0.0321	-4.4401	0.1454	0.70787
0.09167	-0.8084	0.97456				0.0321	-4.4378	0.1401	0.58621
0.13751	-0.80608	0.98103				0.0321	-4.4319	0.1045	0.71429
0.18335	-0.80248	0.98356				0.0321	-4.4297	0.1087	0.65152
0.22918	-0.79633	0.98747				0.0321	-4.4199	0.1941	0.66087
0.27502	-0.78755	0.9901				0.0321	-4.416	0.2875	0.69811
0.32086	-0.77723	0.99137				0.0321	-4.4134	0.1341	0.68493
0.3667	-0.76751	0.99124				0.0321	-4.4065	0.039	0.56522
0.41253	-0.76132	0.98813				0.0321	-4.3997	0.2535	0.53896
0.45837	-0.76204	0.97748				0.0321	-4.3927	0.6498	0.70256
0.50421	-0.77167	0.83507				0.0321	-4.3795	0.0394	0.2
0.55004	-0.76834	0.11184				0.0321	-4.3757	0.1802	0.34513
0.59588	-0.75446	0.11656				0.0321	-4.3622	0.0234	0.53333
0.64172	-0.79841	1				0.0321	-4.3498	0.036	0.34783
	--	--				0.0321	-4.3385	0.0543	0.19444
#	--	--				0.0321	-4.33	0.054	0.27778
0.64172	-0.7466	0.05789				0.0321	-4.3253	0.0674	0.44186
0.59588	-0.73492	0.92342				0.0321	-4.3206	0.0392	0.24
0.55004	-0.65429	0.99401				0.0321	-4.3121	0.2857	0.22751
0.50421	-0.64629	0.98811				0.0321	-4.3083	0.0566	0.36111
0.45837	-0.64697	0.99115				0.0321	-4.2992	0.2651	0.17978
0.41253	-0.65455	0.99123				0.0321	-4.2876	0.0119	0.22222
0.3667	-0.66696	0.99277				0.0321	-4.282	0.0572	0.10526
0.32086	-0.68165	0.99285				0.0321	-4.2669	0.0552	0.16667
0.27502	-0.69637	0.99015				0.0321	-4.2544	0.0441	0.64286
0.22918	-0.70974	0.98757				0.0321	-4.2311	0.1541	0.19802
0.18335	-0.72427	0.96599				0.0321	-4.2227	0.0854	0.41818
0.13751	-0.76026	0.89785				0.0321	-4.216	0.0289	0.61111
0.09167	-0.78856	0.91356				0.0321	-4.1994	0.3698	0.23109
0.04584	-0.7919	0.9432				0.0321	-4.1938	0.068	0.70455
0	-0.77561	0.96821				0.0321	-4.1776	0.1117	0.36111
	--	--				0.0321	-4.1721	0.0246	0.46667
#	--	--				0.0321	-4.1489	0.0281	0.57895
0	-0.7466	0.9749				0.0321	-4.1326	0.0417	0.65385
0.04584	-0.73712	0.97881				0.0321	-4.1219	0.0475	0.58065
0.09167	-0.72981	0.98136				0.0321	-4.1155	0.0146	0.55556
0.13751	-0.72213	0.97308				0.0321	-4.1067	0.0168	0.63636
0.18335	-0.69966	0.89595				0.0321	-4.0944	0.0039	0.66667
0.22918	-0.64327	0.86992				0.0321	-4.0898	0.0058	0.75
0.27502	-0.584	0.86803				0.0321	-4.078	0.0015	1
0.32086	-0.53241	0.86785				0.0321	-4.0762	0.0016	1
0.3667	-0.49202	0.86575				0.0321	-4.0652	0.0042	0.66667
0.41253	-0.46374	0.89216				0.0321	-4.0568	0.0015	1
0.45837	-0.51113	0.99392				0.0321	-4.0466	0.0071	0.4
0.50421	-0.57105	0.99388				0.0321	-4.0273	0.0042	0.33333
0.55004	-0.64401	0.98935				0.0321	-4.0166	0.0345	0.13043
0.59588	-0.66188	0.99406				0.0321	-4.0062	0.011	0.125
0.64172	-0.66708	1				0.0321	-3.9855	0.0221	0.06667
	--	--				0.0321	-3.961	0.0189	0.15385
#	--	--				0.0321	-3.9339	0.0529	0.17647
0.64172	-0.41632	0.83148				0.0321	-3.9123	0.0212	0.14286
0.59588	-0.41782	0.83565				0.0321	-3.8887	0.1243	0.32895
0.55004	-0.42235	0.84167				0.0321	-3.874	0.0204	0.46154
0.50421	-0.43033	0.85021				0.0321	-3.8549	0.1022	0.32308
0.45837	-0.44306	0.85399				0.0321	-3.8451	0.4135	0.5249
0.41253	-0.45941	0.95723				0.0321	-3.8369	0.2792	0.36313
0.3667	-0.41309	0.9985				0.0321	-3.83	0.3901	0.47177
0.32086	-0.36478	0.99853				0.0321	-3.8083	0.2209	0.42647
0.27502	-0.31206	0.99854				0.0321	-3.8023	0.3433	0.46948
0.22918	-0.25349	0.99855				0.0321	-3.7934	0.3216	0.47264
0.18335	-0.18997	1				0.0321	-3.7795	0.357	0.4141
0.13751	-0.12523	1				0.0321	-3.7646	0.1683	0.20536
0.09167	-0.0663	1				0.0321	-3.7489	0.0743	0.3125
0.04584	-0.02311	1				0.0321	-3.7258	0.2233	0.32374
0	-0.00622	1				0.0321	-3.7174	0.0721	0.51111
	--	--				0.0321	-3.7027	0.4416	0.29927
#	--	--				0.0321	-3.6862	0.0683	0.60465
0	0.91254	0.00503				0.0321	-3.6744	0.1531	0.45263
0.04584	0.91506	0.00252				0.0321	-3.6643	0.3013	0.25521
0.09167	0.91934	0.00126				0.0321	-3.6433	0.0785	0.15686
0.13751	0.92738	0.00125				0.0321	-3.6194	0.6144	0.33938
0.18335	0.93901	0.00125				0.0321	-3.6071	0.3996	0.35659
0.22918	0.95182	0.00251				0.0321	-3.594	0.062	0.12821
0.27502	0.9588	0.00253				0.0321	-3.5792	0.2393	0.22293
0.32086	0.9472	0.00522				0.0321	-3.556	0.2498	0.30667
0.3667	0.91083	0.00796				0.0321	-3.5364	0.3383	0.42857
0.41253	0.8607	0.00802				0.0321	-3.5196	0.0545	0.78788
0.45837	0.80678	0.0094				0.0321	-3.4821	0.1052	0.66154
0.50421	0.75566	0.01072				0.0321	-3.4745	0.1576	0.60606
0.55004	0.7132	0.0121				0.0321	-3.4733	0.0675	0.51163
0.59588	0.68486	0.01211				0.0321	-3.4549	0.2858	0.32086
0.64172	0.67487	0.00945				0.0321	-3.4432	0.2021	0.19259
	--	--				0.0321	-3.4355	0.1242	0.725
#	--	--				0.0321	-3.4255	0.0382	0.84
0.64172	1.22209	0				0.0321	-3.4069	0.2079	0.60902
0.59588	1.21261	0				0.0321	-3.4033	0.0567	0.72222
0.55004	1.18679	0				0.0321	-3.3941	0.1526	0.83158
0.50421	1.15572	0				0.0321	-3.3926	0.2072	0.70313
0.45837	1.12706	0				0.0321	-3.3827	0.0719	0.81818
0.41253	1.10297	0				0.0321	-3.3712	0.1219	0.76623
0.3667	1.08486	0				0.0321	-3.3691	0.1062	0.89706
0.32086	1.07844	0.00368				0.0321	-3.348	0.0436	0.78571
0.27502	1.08851	0.00893				0.0321	-3.3457	0.1029	0.75758
0.22918	1.09937	0.0144				0.0321	-3.336	0.0316	0.9
0.18335	1.09528	0.01465				0.0321	-3.3306	0.0297	0.78947
0.13751	1.07991	0.01221				0.0321	-3.3236	0.0061	1
0.09167	1.06299	0.01499				0.0321	-3.3174	0.0292	0.68421
0.04584	1.05088	0.011				0.0321	-3.3084	0.0142	0.88889
0	1.0498	0.00826				0.0321	-3.3024	0.026	0.70588
	--	--				0.0321	-3.2936	0.0368	0.75
#	--	--				0.0321	-3.2774	0.156	0.70297
0	1.28037	0.1311				0.0321	-3.2691	0.1975	0.76744
0.04584	1.29148	0.13205				0.0321	-3.2578	0.3824	0.58594
0.09167	1.30524	0.1087				0.0321	-3.2514	0.0245	0.6875
0.13751	1.3183	0.08177				0.0321	-3.2397	0.3699	0.60504
0.18335	1.31831	0.05027				0.0321	-3.2322	0.1164	0.36
0.22918	1.29113	0.01762				0.0321	-3.226	0.1433	0.60674
0.27502	1.27404	0.00402				0.0321	-3.2159	0.2187	0.52482
0.32086	1.26894	0.00131				0.0321	-3.2034	0.2083	0.70229
0.3667	1.2658	0				0.0321	-3.1934	0.0736	0.38298
0.41253	1.26201	0				0.0321	-3.1761	0.1228	0.5375
0.45837	1.25867	0				0.0321	-3.1565	0.1202	0.6962
0.50421	1.25826	0				0.0321	-3.1523	0.2343	0.61688
0.55004	1.2615	0				0.0321	-3.1462	0.0338	0.78261
0.59588	1.27295	0				0.0321	-3.1333	0.0926	0.49153
0.64172	1.28514	0				0.0321	-3.1286	0.1207	0.42105
	--	--				0.0321	-3.1203	0.2363	0.39073
#	--	--				0.0321	-3.1102	0.1074	0.47692
0.64172	1.38069	0				0.0321	-3.0917	0.1125	0.65714
0.59588	1.40796	0				0.0321	-3.0801	0.058	0.45946
0.55004	1.45964	0				0.0321	-3.0652	0.5652	0.60428
0.50421	1.50235	0				0.0321	-3.053	0.1632	0.51546
0.45837	1.50523	0.00122				0.0321	-3.0399	0.1036	0.39063
0.41253	1.48071	0.00249				0.0321	-3.0193	0.0227	0.26667
0.3667	1.44846	0.00504				0.0321	-3.0126	0.0129	0.25
0.32086	1.4178	0.00761				0.0321	-3.0067	0.024	0.82353
0.27502	1.39213	0.01023				0.0321	-2.9992	0.0241	0.4
0.22918	1.37134	0.01673				0.0321	-2.9903	0.0789	0.09804
0.18335	1.36644	0.01434				0.0321	-2.982	0.5652	0.13223
0.13751	1.40081	0.04871				0.0321	-2.966	0.0579	0.26316
0.09167	1.42524	0.14583				0.0321	-2.9591	0.0885	0.26316
0.04584	1.41987	0.18333				0.0321	-2.9433	0.0608	0.28205
0	1.41864	0.23629				0.0321	-2.9387	0.0169	0.75
	--	--				0.0321	-2.924	0.0144	0.22222
#	--	--				0.0321	-2.9119	0.0236	0.46667
0	1.4971	0.47529				0.0321	-2.8885	0.0237	0.57143
0.04584	1.49671	0.44012				0.0321	-2.8756	0.0278	0.5
0.09167	1.48911	0.17945				0.0321	-2.8492	0.007	0.25
0.13751	1.49621	0.13469				0.0321	-2.8306	0.009	0.5
0.18335	1.53507	0.15586				0.0321	-2.8263	0.0146	0.55556
0.22918	1.58763	0.14702				0.0321	-2.8183	0.0062	0.75
0.27502	1.63737	0.1156				0.0321	-2.808	0.0038	1
0.32086	1.68055	0.07873				0.0321	-2.8011	0.0144	0.22222
0.3667	1.71167	0.04613				0.0321	-2.7884	0.0112	0.28571
0.41253	1.70895	0.0155				0.0321	-2.7699	0.0353	0.27273
0.45837	1.65765	0.00627				0.0321	-2.7449	0.0764	0.66667
0.50421	1.6196	0.00125				0.0321	-2.7298	0.0183	0.45455
0.55004	1.61777	0.00124				0.0321	-2.7259	0.0865	0.46296
0.59588	1.6262	0.00123				0.0321	-2.7189	0.1133	0.57971
0.64172	1.62976	0.00123				0.0321	-2.7107	0.2678	0.52601
	--	--				0.0321	-2.702	0.0982	0.62121
#	--	--				0.0321	-2.6947	0.0491	0.1875
0.64172	1.78054	0.00376				0.0321	-2.6819	0.1799	0.20536
0.59588	1.78164	0.00377				0.0321	-2.6649	0.0315	0.25
0.55004	1.78293	0.00508				0.0321	-2.6284	0.0052	1
0.50421	1.78182	0.00896				0.0321	-2.6248	0.0082	0.83333
0.45837	1.77479	0.01423				0.0321	-2.6134	0.012	0.75
0.41253	1.76933	0.01538				0.0321	-2.6086	0.0039	1
0.3667	1.80719	0.01375				0.0321	-2.605	0.0068	0.8
0.32086	1.84848	0.05815				0.0321	-2.5836	0.0072	0.2
0.27502	1.80729	0.30236				0.0321	-2.5726	0.0118	0.14286
0.22918	1.72377	0.45923				0.0321	-2.5675	0.0032	0
0.18335	1.64968	0.56997				0.0321	-2.5568	0.0103	0.66667
0.13751	1.59137	0.6419				0.0321	-2.5507	0.0057	0.66667
0.09167	1.56264	0.5407				0.0321	-2.5367	0.0066	0.5
0.04584	1.57333	0.46121				0.0321	-2.526	0.0058	0.75
0	1.58113	0.74926				0.0321	-2.5197	0.0032	1
	--	--				0.0321	-2.5017	0.0302	0.38889
#	--	--				0.0321	-2.4873	0.0811	0.24528
0	1.64887	0.51613				0.0321	-2.4761	0.0484	0.29032
0.04584	1.64021	0.66714				0.0321	-2.4624	0.298	0.58763
0.09167	1.66707	0.75942				0.0321	-2.4533	0.2867	0.65608
0.13751	1.7194	0.72334				0.0321	-2.4473	0.1647	0.36036
0.18335	1.77856	0.67468				0.0321	-2.4387	0.0751	0.52
0.22918	1.83639	0.48889				0.0321	-2.43	0.0099	0.71429
0.27502	1.88226	0.29388				0.0321	-2.4202	0.0156	0.3
0.32086	1.92827	0.25035				0.0321	-2.4065	0.0107	0.14286
0.3667	2.018	0.18156				0.0321	-2.3969	0.0241	0.17647
0.41253	2.11265	0.14224				0.0321	-2.3771	0.0179	0.5
0.45837	2.22148	0.12117				0.0321	-2.3568	0.1754	0.26087
0.50421	2.33554	0.11276				0.0321	-2.3383	0.683	0.2039
0.55004	2.44175	0.17533				0.0321	-2.3194	0.0101	0.42857
0.59588	2.54279	0.26872				0.0321	-2.3148	0.0286	0.80952
0.64172	2.5808	0.87367				0.0321	-2.3046	0.0619	0.35
	--	--				0.0321	-2.2883	0.0632	0.7381
#	--	--				0.0321	-2.2813	0.0307	0.25
0.64172	2.59537	0.47606				0.0321	-2.2683	0.0155	0.3
0.59588	2.5645	0.90141				0.0321	-2.2438	0.2812	0.3125
0.55004	2.54063	0.94131				0.0321	-2.2363	0.2223	0.17532
0.50421	2.48773	0.82668				0.0321	-2.2308	0.0087	0.33333
0.45837	2.35694	0.37361				0.0321	-2.2234	0.0404	0.37037
0.41253	2.21106	0.27171				0.0321	-2.2123	0.0288	0.57895
0.3667	2.07927	0.21438				0.0321	-2.201	0.0528	0.45714
0.32086	1.9785	0.17945				0.0321	-2.1842	0.0133	0.55556
0.27502	1.92969	0.1457				0.0321	-2.1715	0.0251	0.52941
0.22918	1.8854	0.35165				0.0321	-2.1652	0.0248	0.52941
0.18335	1.83852	0.5505				0.0321	-2.1629	0.0117	0.71429
0.13751	1.76736	0.64884				0.0321	-2.148	0.0111	0.71429
0.09167	1.73166	0.66571				0.0321	-2.1426	0.0031	1
0.04584	1.69174	0.51136				0.0321	-2.1353	0.023	0.73333
0	1.68955	0.24407				0.0321	-2.128	0.0126	0.75
	--	--				0.0321	-2.1233	0.0138	0.66667
#	--	--				0.0321	-2.1137	0.0184	0.66667
0	1.78169	0.52886				0.0321	-2.0993	0.026	0.58824
0.04584	1.80623	0.39232				0.0321	-2.0818	0.0082	0.8
0.09167	1.84193	0.28731				0.0321	-2.0703	0.0195	0.69231
0.13751	1.87596	0.31276				0.0321	-2.0656	0.0121	0.875
0.18335	1.90256	0.34771				0.0321	-2.0532	0.0079	0.8
0.22918	1.94672	0.58567				0.0321	-2.0422	0.0655	0.72093
0.27502	2.02395	0.57104				0.0321	-2.0358	0.0187	0.58333
0.32086	2.09466	0.71117				0.0321	-2.0277	0.8228	0.94961
0.3667	2.19441	0.77957				0.0321	-2.0083	0.0787	0.57407
0.41253	2.30705	0.82632				0.0321	-1.9983	0.0237	0.5
0.45837	2.40848	0.8512				0.0321	-1.9849	0.0121	0.55556
0.50421	2.50187	0.9047				0.0321	-1.976	0.1114	0.51948
0.55004	2.56087	0.92127				0.0321	-1.9685	0.598	0.8342
0.59588	2.58047	0.94816				0.0321	-1.9523	0.0549	0.94737
0.64172	2.62064	0.89511				0.0321	-1.9442	0.1158	0.76543
	--	--				0.0321	-1.9393	0.0578	0.5641
#	--	--				0.0321	-1.9299	0.0101	0.42857
0.64172	2.66325	0.25515				0.0321	-1.9129	0.2473	0.33728
0.59588	2.65062	0.75063				0.0321	-1.9109	0.0497	0.35294
0.55004	2.61217	0.8679				0.0321	-1.8962	0.2998	0.40291
0.50421	2.52681	0.94125				0.0321	-1.8897	0.0981	0.44118
0.45837	2.46329	0.8047				0.0321	-1.8816	0.1553	0.33333
0.41253	2.36836	0.80026				0.0321	-1.8782	0.5852	0.76845
0.3667	2.25283	0.77822				0.0321	-1.8652	0.1483	0.65686
0.32086	2.14986	0.76359				0.0321	-1.8561	0.1441	0.45
0.27502	2.0397	0.68932				0.0321	-1.8504	0.035	0.68
0.22918	1.9965	0.3494				0.0321	-1.8435	0.0164	0.58333
0.18335	1.95712	0.31301				0.0321	-1.8395	0.0681	0.78431
0.13751	1.94609	0.22654				0.0321	-1.8319	0.0255	0.88889
0.09167	1.87398	0.9802				0.0321	-1.8285	0.0222	0.46667
0.04584	1.81482	0.90339				0.0321	-1.8228	0.0108	0.875
0	1.79666	0.82436				0.0321	-1.8105	0.0057	0.25
	--	--				0.0321	-1.8026	0.0104	0.28571
#	--	--				0.0321	-1.7946	0.0103	1
0	1.93908	0.15139				0.0321	-1.7681	0.0061	0.4
0.04584	1.95089	0.14738				0.0321	-1.7612	0.0081	0.16667
0.09167	1.9646	0.12517				0.0321	-1.7442	0.0113	0.75
0.13751	1.95263	0.93309				0.0321	-1.7341	0.0061	0.8
0.18335	2.03316	0.54897				0.0321	-1.7285	0.0097	0.57143
0.22918	2.05829	0.47814				0.0321	-1.7011	0.0393	0.75862
0.27502	2.14098	0.74646				0.0321	-1.6978	0.0624	0.59091
0.32086	2.24059	0.89571				0.0321	-1.6904	0.0382	0.89286
0.3667	2.38753	0.94774				0.0321	-1.6872	0.0182	0.92308
0.41253	2.4411	0.95773				0.0321	-1.6517	0.644	0.17241
0.45837	2.52708	0.86608				0.0321	-1.6458	0.113	0.20779
0.50421	2.66566	0.38806				0.0321	-1.6041	0.0501	0.14286
0.55004	2.66072	0.26979				0.0321	-1.5993	0.0842	0.21053
0.59588	2.70186	0.43178				0.0321	-1.588	0.0086	0.16667
0.64172	2.68943	0.83005				0.0321	-1.5604	0.0219	0.88235
	--	--				0.0321	-1.5462	0.0103	0.14286
#	--	--				0.0321	-1.532	0.1447	0.40816
0.64172	2.81199	0.77685				0.0321	-1.5197	0.2305	0.19375
0.59588	2.80006	0.86248				0.0321	-1.5056	0.4011	0.19643
0.55004	2.78832	0.784				0.0321	-1.4912	0.2882	0.34359
0.50421	2.71494	0.90439				0.0321	-1.4741	0.7252	0.40452
0.45837	2.71099	0.83288				0.0321	-1.4609	0.0362	0.41667
0.41253	2.55115	0.93723				0.0321	-1.4498	0.0213	0.33333
0.3667	2.41717	0.94561				0.0321	-1.4456	0.0228	0.4
0.32086	2.35268	0.94526				0.0321	-1.4328	0.0768	0.31373
0.27502	2.23843	0.97697				0.0321	-1.4148	0.033	0.5
0.22918	2.15519	0.95726				0.0321	-1.3959	0.0277	0.52632
0.18335	2.06023	0.7064				0.0321	-1.393	0.0212	0.57143
0.13751	2.03762	0.17843				0.0321	-1.3746	0.051	0.61765
0.09167	2.00357	0.13997				0.0321	-1.3689	0.0305	0.47619
0.04584	2.02476	0.08625				0.0321	-1.3604	0.036	0.79167
0	2.02988	0.08713				0.0321	-1.3555	0.3951	0.67045
	--	--				0.0321	-1.3459	0.249	0.6506
#	--	--				0.0321	-1.342	0.1627	0.76852
0	2.15806	0.08579				0.0321	-1.3318	0.0507	0.67647
0.04584	2.16584	0.06225				0.0321	-1.3082	0.0154	0.9
0.09167	2.21662	0.10123				0.0321	-1.2957	0.027	0.77778
0.13751	2.30425	0.1516				0.0321	-1.2648	0.5572	0.50129
0.18335	2.37669	0.14789				0.0321	-1.2561	0.3067	0.68421
0.22918	2.44568	0.20924				0.0321	-1.2406	0.1433	0.33333
0.27502	2.49534	0.21045				0.0321	-1.2251	0.3097	0.49074
0.32086	2.56665	0.28799				0.0321	-1.2076	0.4867	0.54491
0.3667	2.63721	0.41252				0.0321	-1.1897	0.1168	0.45783
0.41253	2.64506	0.94866				0.0321	-1.1782	0.0267	0.63158
0.45837	2.7481	0.92804				0.0321	-1.1658	0.0178	0.16667
0.50421	2.79717	0.93703				0.0321	-1.161	0.024	0.35294
0.55004	2.81825	0.84211				0.0321	-1.1581	0.0088	0.33333
0.59588	2.85342	0.61538				0.0321	-1.1512	0.0665	0.33333
0.64172	2.8459	0.77123				0.0321	-1.1446	0.0191	0.61538
	--	--				0.0321	-1.1403	0.0424	0.19355
#	--	--				0.0321	-1.1358	0.3774	0.27206
0.64172	2.89944	0.70732				0.0321	-1.1321	0.1778	0.33065
0.59588	2.8872	0.62636				0.0321	-1.1242	0.1028	0.30556
0.55004	2.86828	0.58774				0.0321	-1.1153	0.064	0.37778
0.50421	2.85355	0.36579				0.0321	-1.1049	0.0191	0.14286
0.45837	2.77518	0.62331				0.0321	-1.0974	0.03	0.5
0.41253	2.72454	0.15352				0.0321	-1.0799	0.0297	0.52381
0.3667	2.68021	0.89117				0.0321	-1.0715	0.0109	0.85714
0.32086	2.61666	0.83155				0.0321	-1.0636	0.0111	0.5
0.27502	2.57829	0.86887				0.0321	-1.0561	0.0036	0.66667
0.22918	2.52926	0.83102				0.0321	-1.0482	0.0147	0.5
0.18335	2.51469	0.95913				0.0321	-1.0393	0.0042	0.33333
0.13751	2.51909	0.79063				0.0321	-1.0322	0.006	0.4
0.09167	2.47432	0.84636				0.0321	-1.0247	0.0104	0.28571
0.04584	2.48451	0.81398				0.0321	-1.0241	0.0105	0.75
0	2.49852	0.94845				0.0321	-1.0193	0.0138	0.7
	--	--				0.0321	-1.016	0.0059	0.5
#	--	--				0.0321	-1.0128	0.0058	0.5
0	2.5377	0.86441				0.0321	-1.0044	0.0103	0.25
0.04584	2.52306	0.42799				0.0321	-1.0028	0.014	0.5
0.09167	2.54093	0.52133				0.0321	-0.9942	0.1337	0.38462
0.13751	2.53485	0.7822				0.0321	-0.9906	0.0065	0.25
0.18335	2.58599	0.43725				0.0321	-0.9788	0.3298	0.28194
0.22918	2.58385	0.83016				0.0321	-0.968	0.267	0.35519
0.27502	2.6461	0.89664				0.0321	-0.956	0.0145	0.2
0.32086	2.67815	0.71772				0.0321	-0.9263	0.0052	1
0.3667	2.69365	0.78846				0.0321	-0.8947	0.1879	0.49635
0.41253	2.7831	0.92203				0.0321	-0.8873	0.6219	0.36226
0.45837	2.82135	0.69783				0.0321	-0.8679	0.1994	0.56429
0.50421	2.93433	0.88758				0.0321	-0.8391	0.1225	0.58824
0.55004	2.93477	0.66265				0.0321	-0.8303	0.0714	0.24074
0.59588	2.94904	0.54167				0.0321	-0.8146	0.0685	0.24528
0.64172	2.95498	0.33609				0.0321	-0.8044	0.4816	0.73389
	--	--				0.0321	-0.7984	0.4639	0.64205
#	--	--				0.0321	-0.7905	0.101	0.19481
0.64172	3.04018	0.46784				0.0321	-0.7664	0.3554	0.72868
0.59588	3.05509	0.64569				0.0321	-0.7636	0.0633	0.8
0.55004	2.9784	0.89581				0.0321	-0.7609	0.1095	0.37805
0.50421	2.96747	0.53064				0.0321	-0.7487	0.1094	0.45122
0.45837	2.87166	0.72326				0.0321	-0.745	0.117	0.625
0.41253	2.81501	0.83378				0.0321	-0.7412	0.2901	0.52995
0.3667	2.87075	0.30504				0.0321	-0.7371	0.2346	0.39548
0.32086	2.76965	0.77543				0.0321	-0.729	0.1729	0.26515
0.27502	2.77047	0.70452				0.0321	-0.7147	0.1009	0.2987
0.22918	2.63315	0.73236				0.0321	-0.684	0.1366	0.62
0.18335	2.63069	0.69794				0.0321	-0.6641	0.0243	1
0.13751	2.57795	0.56309				0.0321	-0.6258	0.0216	0.75
0.09167	2.57693	0.76301				0.0321	-0.6077	0.0075	0.8
0.04584	2.58696	0.94807				0.0321	-0.5954	0.003	0.33333
0	2.56961	0.69444				0.0321	-0.5899	0.0029	0.5
	--	--				0.0321	-0.5762	0.0032	1
#	--	--				0.0321	-0.5655	0.0086	0.83333
0	2.62823	0.78711				0.0321	-0.5563	0.0029	1
0.04584	2.61994	0.85556				0.0321	-0.5466	0.0024	1
0.09167	2.67051	0.87583				0.0321	-0.5335	0.0036	1
0.13751	2.66488	0.80922				0.0321	-0.5267	0.0011	1
0.18335	2.78437	0.72033				0.0321	-0.5216	0.0017	1
0.22918	2.7817	0.64993				0.0321	-0.5029	0.003	1
0.27502	2.80279	0.72925				0.0321	-0.4954	0.0006	--
0.32086	2.87358	0.8475				0.0321	-0.4898	0.0012	1
0.3667	2.99191	0.7987				0.0321	-0.4725	0.0048	1
0.41253	3.00914	0.39208				0.0321	-0.4651	0.0022	1
0.45837	3.04303	0.43396				0.0321	-0.4416	0.0015	1
0.50421	3.06233	0.58824				0.0321	-0.4345	0.0011	1
0.55004	3.07959	0.2855				0.0321	-0.3939	0.0088	0.71429
0.59588	3.10032	0.30115				0.0321	-0.3698	0.0479	0.73333
0.64172	3.11444	0.7654				0.0321	-0.0109	0.5965	1
	--	--				0.0321	-0.0078	0.3981	1
#	--	--				0.0321	0.8403	0.0877	0.19643
0.64172	3.21878	0.58192				0.0321	0.8573	0.0693	0.13043
0.59588	3.19709	0.54743				0.0321	1.0283	0.0575	0.02273
0.55004	3.08661	0.54144				0.0321	1.0588	0.0608	0.02273
0.50421	3.15773	0.37482				0.0321	1.0712	0.0465	0
0.45837	3.12424	0.80831				0.0321	1.0829	0.7136	0
0.41253	3.17852	0.425				0.0321	1.0942	0.0211	0
0.3667	3.06203	0.4624				0.0321	1.1085	0.0855	0
0.32086	3.02695	0.62819				0.0321	1.1315	0.0169	0
0.27502	2.88979	0.55026				0.0321	1.1432	0.0194	0
0.22918	2.91649	0.8078				0.0321	1.2143	0.7513	0.00368
0.18335	2.85034	0.66949				0.0321	1.2238	0.0483	0
0.13751	2.80361	0.5146				0.0321	1.2291	0.1551	0.01786
0.09167	2.73109	0.87683				0.0321	1.2499	0.0194	0
0.04584	2.65343	0.94282				0.0321	1.2866	0.0054	0
0	2.66176	0.91372				0.0321	1.3167	0.0062	0
	--	--				0.0321	1.3834	0.1727	0.10236
#	--	--				0.0321	1.3974	0.2848	0.13744
0	2.7726	0.5376				0.0321	1.4056	0.3886	0.26007
0.04584	2.88581	0.34874				0.0321	1.4209	0.0189	0
0.09167	2.7727	0.47043				0.0321	1.4446	0.0734	0.03571
0.13751	2.86331	0.92102				0.0321	1.4523	0.0849	0.03077
0.18335	3.02572	0.74895				0.0321	1.4577	0.0193	0
0.22918	3.04652	0.75852				0.0321	1.4751	0.0494	0.02778
0.27502	3.13131	0.57447				0.0321	1.4847	0.0182	0
0.32086	3.28831	0.72832				0.0321	1.495	0.0144	0
0.3667	3.32399	0.69341				0.0321	1.5038	0.2876	0.2723
0.41253	3.30633	0.67347				0.0321	1.5073	0.2028	0.2973
0.45837	3.30523	0.633				0.0321	1.5175	0.0487	0.02564
0.50421	3.34432	0.63104				0.0321	1.5217	0.0075	0
0.55004	3.2492	0.45627				0.0321	1.5533	0.236	0.1676
0.59588	3.39257	0.48137				0.0321	1.5643	0.2829	0.2963
0.64172	3.47531	0.53869				0.0321	1.5757	0.2346	0.11494
						0.0321	1.577	0.2854	0.18265
						0.0321	1.5895	0.1634	0.48276
						0.0321	1.598	0.2126	0.1039
						0.0321	1.5996	0.0572	0.07143
						0.0321	1.6051	0.1107	0.14458
						0.0321	1.6179	0.1904	0.30216
						0.0321	1.6215	0.2634	0.34737
						0.0321	1.6614	0.2516	0.47753
						0.0321	1.7183	0.0969	0.13043
						0.0321	1.7284	0.2491	0.21429
						0.0321	1.7373	0.29	0.16908
[truncated: 20,408 more rows]

## Sheet: Fig 2a
--------------------------------------------------------------------------------
ProjectedLocalDensityOfStates
Contour(LDOS)
xData [341]
Ang
0
0.268162
0.536324
0.804487
1.07265
1.34081
1.60897
1.87714
2.1453
2.41346
2.68162
2.94978
3.21795
3.48611
3.75427
4.02243
4.2906
4.55876
4.82692
5.09508
5.36324
5.63141
5.89957
6.16773
6.43589
6.70406
6.97222
7.24038
7.50854
7.7767
8.04487
8.31303
8.58119
8.84935
9.11752
9.38568
9.65384
9.922
10.1902
10.4583
10.7265
10.9947
11.2628
11.531
11.7991
12.0673
12.3355
12.6036
12.8718
13.1399
13.4081
13.6763
13.9444
14.2126
14.4808
14.7489
15.0171
15.2852
15.5534
15.8216
16.0897
16.3579
16.6261
16.8942
17.1624
17.4305
17.6987
17.9669
18.235
18.5032
18.7714
19.0395
19.3077
19.5758
19.844
20.1122
20.3803
20.6485
20.9167
21.1848
21.453
21.7211
21.9893
22.2575
22.5256
22.7938
23.062
23.3301
23.5983
23.8664
24.1346
24.4028
24.6709
24.9391
25.2072
25.4754
25.7436
26.0117
26.2799
26.5481
26.8162
27.0844
27.3525
27.6207
27.8889
28.157
28.4252
28.6934
28.9615
29.2297
29.4978
29.766
30.0342
30.3023
30.5705
30.8387
31.1068
31.375
31.6431
31.9113
32.1795
32.4476
32.7158
32.984
33.2521
33.5203
33.7884
34.0566
34.3248
34.5929
34.8611
35.1293
35.3974
35.6656
35.9337
36.2019
36.4701
36.7382
37.0064
37.2745
37.5427
37.8109
38.079
38.3472
38.6154
38.8835
39.1517
39.4198
39.688
39.9562
40.2243
40.4925
40.7607
41.0288
41.297
41.5651
41.8333
42.1015
42.3696
42.6378
42.906
43.1741
43.4423
43.7104
43.9786
44.2468
44.5149
44.7831
45.0513
45.3194
45.5876
45.8557
46.1239
46.3921
46.6602
46.9284
47.1966
47.4647
47.7329
48.001
48.2692
48.5374
48.8055
49.0737
49.3418
49.61
49.8782
50.1463
50.4145
50.6827
50.9508
51.219
51.4871
51.7553
52.0235
52.2916
52.5598
52.828
53.0961
53.3643
53.6324
53.9006
54.1688
54.4369
54.7051
54.9733
55.2414
55.5096
55.7777
56.0459
56.3141
56.5822
56.8504
57.1186
57.3867
57.6549
57.923
58.1912
58.4594
58.7275
58.9957
59.2639
59.532
59.8002
60.0683
60.3365
60.6047
60.8728
61.141
61.4091
61.6773
61.9455
62.2136
62.4818
62.75
63.0181
63.2863
63.5544
63.8226
64.0908
64.3589
64.6271
64.8953
65.1634
65.4316
65.6997
65.9679
66.2361
66.5042
66.7724
67.0406
67.3087
67.5769
67.845
68.1132
68.3814
68.6495
68.9177
69.1859
69.454
69.7222
69.9903
70.2585
70.5267
70.7948
71.063
71.3312
71.5993
71.8675
72.1356
72.4038
72.672
72.9401
73.2083
73.4764
73.7446
74.0128
74.2809
74.5491
74.8173
75.0854
75.3536
75.6217
75.8899
76.1581
76.4262
76.6944
76.9626
77.2307
77.4989
77.767
78.0352
78.3034
78.5715
78.8397
79.1079
79.376
79.6442
79.9123
80.1805
80.4487
80.7168
80.985
81.2532
81.5213
81.7895
82.0576
82.3258
82.594
82.8621
83.1303
83.3985
83.6666
83.9348
84.2029
84.4711
84.7393
85.0074
85.2756
85.5437
85.8119
86.0801
86.3482
86.6164
86.8846
87.1527
87.4209
87.689
87.9572
88.2254
88.4935
88.7617
89.0299
89.298
89.5662
89.8343
90.1025
90.3707
90.6388
90.907
91.1752
yData [201]
eV
-2
-1.98
-1.96
-1.94
-1.92
-1.9
-1.88
-1.86
-1.84
-1.82
-1.8
-1.78
-1.76
-1.74
-1.72
-1.7
-1.68
-1.66
-1.64
-1.62
-1.6
-1.58
-1.56
-1.54
-1.52
-1.5
-1.48
-1.46
-1.44
-1.42
-1.4
-1.38
-1.36
-1.34
-1.32
-1.3
-1.28
-1.26
-1.24
-1.22
-1.2
-1.18
-1.16
-1.14
-1.12
-1.1
-1.08
-1.06
-1.04
-1.02
-1
-0.98
-0.96
-0.94
-0.92
-0.9
-0.88
-0.86
-0.84
-0.82
-0.8
-0.78
-0.76
-0.74
-0.72
-0.7
-0.68
-0.66
-0.64
-0.62
-0.6
-0.58
-0.56
-0.54
-0.52
-0.5
-0.48
-0.46
-0.44
-0.42
-0.4
-0.38
-0.36
-0.34
-0.32
-0.3
-0.28
-0.26
-0.24
-0.22
-0.2
-0.18
-0.16
-0.14
-0.12
-0.1
-0.08
-0.06
-0.04
-0.02
0
0.02
0.04
0.06
0.08
0.1
0.12
0.14
0.16
0.18
0.2
0.22
0.24
0.26
0.28
0.3
0.32
0.34
0.36
0.38
0.4
0.42
0.44
0.46
0.48
0.5
0.52
0.54
0.56
0.58
0.6
0.62
0.64
0.66
0.68
0.7
0.72
0.74
0.76
0.78
0.8
0.82
0.84
0.86
0.88
0.9
0.92
0.94
0.96
0.98
1
1.02
1.04
1.06
1.08
1.1
1.12
1.14
1.16
1.18
1.2
1.22
1.24
1.26
1.28
1.3
1.32
1.34
1.36
1.38
1.4
1.42
1.44
1.46
1.48
1.5
1.52
1.54
1.56
1.58
1.6
1.62
1.64
1.66
1.68
1.7
1.72
1.74
1.76
1.78
1.8
1.82
1.84
1.86
1.88
1.9
1.92
1.94
1.96
1.98
2
zData [201 by 341]
1/Ang**3/eV
0.00875594	0.00903553	0.00855282	0.00718499	0.00668075	0.00678084	0.00667141	0.00656207	0.00752569	0.00853345	0.00909565	0.00965503	0.00986778	0.00857457	0.00680277	0.00599874	0.00572133	0.0056344	0.00622845	0.00703191	0.00750896	0.00747838	0.0076068	0.00760434	0.00670352	0.00603126	0.00586346	0.00564774	0.00513543	0.00513182	0.00527628	0.00513612	0.00542597	0.00617098	0.00607341	0.00520331	0.00487649	0.00503458	0.00503302	0.00541609	0.00584875	0.0058491	0.00565554	0.00557942	0.00581171	0.00568924	0.00554073	0.0053776	0.00516652	0.00469298
0.0123942	0.0119928	0.0104865	0.00809983	0.00717032	0.00729086	0.00736319	0.00752839	0.00888786	0.0104118	0.011436	0.0122534	0.0124151	0.0106352	0.00819603	0.00695391	0.00637542	0.00620583	0.00713109	0.00839568	0.00929077	0.00954946	0.00965473	0.0094366	0.00827328	0.00727735	0.00668357	0.00625774	0.00561079	0.00562971	0.00589325	0.00578744	0.00614607	0.00700112	0.00686621	0.00580007	0.00546958	0.00566213	0.00557833	0.00596365	0.00639415	0.00635268	0.00617337	0.00620439	0.00653585	0.00635843	0.0061135	0.00595734	0.00574643	0.0052458
0.00987999	0.00996933	0.00922058	0.00739887	0.00715054	0.00776466	0.00792137	0.00822958	0.009759	0.0116489	0.0130385	0.0139467	0.0139277	0.0119036	0.00930218	0.00773855	0.00706218	0.0070223	0.00818386	0.00973544	0.0106892	0.0108904	0.0109649	0.0107915	0.00985029	0.0087817	0.00766442	0.00705696	0.00646251	0.00651396	0.00671535	0.00649118	0.00682995	0.00780114	0.0078086	0.00688679	0.0063608	0.00635814	0.0063025	0.00675506	0.00716158	0.0071072	0.00674041	0.00664214	0.00703997	0.00708178	0.00697858	0.00658877	0.00628289	0.0057906
0.00928386	0.00968345	0.00967123	0.00864276	0.00857671	0.00885656	0.00898147	0.00942079	0.011146	0.0132144	0.0147744	0.0158535	0.0159804	0.0139344	0.01113	0.00932597	0.00813568	0.00749033	0.00821006	0.00969438	0.0110696	0.011675	0.011807	0.0113435	0.00981859	0.00841979	0.00741799	0.00672133	0.00618102	0.00618387	0.00628344	0.00609835	0.00643177	0.00732706	0.00723918	0.0061473	0.00557882	0.00550573	0.00533878	0.00566186	0.0060988	0.00603746	0.00585129	0.00609998	0.00664191	0.00635145	0.00584554	0.00569085	0.00555678	0.00519302
0.00914424	0.00949789	0.00913709	0.00784983	0.00760145	0.00787008	0.00786304	0.00822137	0.00964011	0.0110801	0.0120433	0.0128957	0.0132088	0.0116155	0.00934201	0.00804601	0.00735755	0.00710413	0.00804856	0.00952807	0.010624	0.011086	0.0113239	0.0110439	0.00961247	0.00829976	0.00749081	0.00687586	0.00643538	0.00654084	0.00674865	0.00669945	0.00700559	0.00771482	0.00750192	0.0063741	0.00576708	0.00559563	0.00540552	0.00588616	0.00654294	0.006567	0.00636496	0.00648163	0.00696372	0.00676245	0.00639327	0.00637093	0.00620915	0.00580861
0.00878373	0.00911969	0.00871722	0.00744791	0.00694822	0.00686228	0.00667116	0.00728026	0.00878189	0.0100565	0.0108352	0.0116438	0.0120808	0.010705	0.00864216	0.00745441	0.00691708	0.00674929	0.00768634	0.00897849	0.00982159	0.0100997	0.0103107	0.0101474	0.00894132	0.00779546	0.0069932	0.00639784	0.00611145	0.00637725	0.00656989	0.0064613	0.00677528	0.0075413	0.0074063	0.00638949	0.00570902	0.00546056	0.00525695	0.00568009	0.00622979	0.00630404	0.00619566	0.00624651	0.00662954	0.00651772	0.00625563	0.00610518	0.00601366	0.00568271
0.00882776	0.00925202	0.00897251	0.00780786	0.0073141	0.00715576	0.00697323	0.00754446	0.0087896	0.00954932	0.00987888	0.0106433	0.0113178	0.0100872	0.00817114	0.00732571	0.00706334	0.0069447	0.00791135	0.00911187	0.00981379	0.0101331	0.0105142	0.010421	0.00920432	0.00801356	0.00709776	0.00638997	0.00619149	0.00663584	0.0069153	0.00680678	0.00712993	0.00797936	0.00788437	0.00682357	0.00615438	0.00593607	0.00570798	0.00601724	0.00654814	0.00667327	0.00655204	0.00661374	0.00702268	0.00679182	0.006432	0.0063963	0.00624152	0.00582226
0.00959044	0.00978361	0.00936991	0.00813839	0.00747471	0.00712336	0.00670251	0.00717297	0.00831585	0.00900587	0.00928542	0.00991905	0.0104748	0.00934908	0.00762139	0.00684665	0.00651995	0.00637704	0.00726794	0.00845991	0.00912866	0.00941797	0.00976126	0.00962475	0.00835693	0.00732197	0.00676658	0.00617766	0.00601683	0.00647001	0.00680357	0.00683713	0.00719815	0.00792062	0.00767075	0.00652791	0.00591639	0.00576448	0.00555935	0.0059233	0.00652085	0.00668633	0.00661319	0.00669986	0.00707161	0.00682048	0.00644431	0.0062901	0.00601937	0.00576119
0.00919519	0.00964514	0.00932425	0.00808319	0.00729383	0.00693308	0.00660944	0.00703706	0.00827049	0.0090952	0.00938414	0.00993369	0.0104406	0.0094375	0.0079136	0.00719336	0.00697239	0.00704566	0.00817266	0.00938318	0.00998532	0.0101598	0.0103834	0.010122	0.00878243	0.00779729	0.00729219	0.00663162	0.00649805	0.00704163	0.00732377	0.00721511	0.00752943	0.00834059	0.00813915	0.00699401	0.00639201	0.00631328	0.00614646	0.00634965	0.00670947	0.00671287	0.00654465	0.00670511	0.00725705	0.00711607	0.00676806	0.00661459	0.00629184	0.00615371
0.007411	0.00818722	0.00834264	0.00751223	0.00698015	0.00673	0.00637615	0.00675962	0.00802472	0.00884697	0.00907856	0.00955781	0.0100186	0.00907411	0.00766134	0.00693911	0.0067615	0.00690174	0.00811643	0.009458	0.0100552	0.0102509	0.010541	0.0102951	0.00889001	0.00791293	0.00753269	0.00686711	0.00665403	0.00736043	0.00796569	0.00813281	0.00844197	0.00898935	0.00861843	0.00752294	0.00680991	0.00651097	0.00628053	0.00666774	0.00717616	0.00710563	0.00681522	0.00682103	0.00720246	0.00708201	0.00697026	0.00685784	0.00635772	0.00615222
0.0117325	0.0124808	0.0120164	0.00983122	0.00794739	0.00705171	0.00665773	0.00678827	0.00797847	0.00899858	0.00940051	0.00989863	0.0103293	0.00928653	0.00769702	0.0071334	0.00693314	0.00703707	0.00830384	0.0100152	0.0111354	0.0117139	0.0120998	0.011627	0.00981139	0.00840316	0.00768488	0.00688547	0.00669048	0.00772586	0.0087468	0.00913861	0.00951966	0.010046	0.00957021	0.00832989	0.00748705	0.0071366	0.00693721	0.00715701	0.00753876	0.00760538	0.00734428	0.00739565	0.00774775	0.00740352	0.00715523	0.00727328	0.00686418	0.00670619
0.00912087	0.00946494	0.00930621	0.00849258	0.0077651	0.00740079	0.00732671	0.00742951	0.00850839	0.00944655	0.00980185	0.0103327	0.0108466	0.00972762	0.00801739	0.00749067	0.00731402	0.00723626	0.00824493	0.00985119	0.0108421	0.0112744	0.0116762	0.0113702	0.00962629	0.00828124	0.00779794	0.00735726	0.00723441	0.00837012	0.00976651	0.010459	0.0109101	0.0113378	0.0106669	0.00923271	0.00803986	0.00751467	0.00746915	0.00810474	0.00886193	0.00891789	0.00853995	0.00855464	0.00882189	0.00842825	0.00819476	0.0080538	0.00754472	0.00727218
0.0081815	0.00877323	0.00887209	0.00832765	0.00774553	0.00744507	0.00737351	0.00756671	0.00863726	0.00943533	0.00963857	0.0102403	0.010965	0.00990434	0.0081351	0.00759561	0.00742076	0.00723079	0.00812519	0.00962896	0.0105265	0.0109321	0.0113738	0.0112247	0.00958829	0.00821916	0.00776066	0.00738813	0.00723091	0.00819511	0.00947058	0.0101937	0.0107387	0.0112263	0.0106049	0.00911268	0.00774119	0.00673796	0.00603925	0.00607447	0.00667703	0.0068061	0.00659727	0.00679978	0.00723493	0.00695642	0.00654698	0.00629249	0.00577602	0.00538715
0.00800091	0.00858324	0.00874716	0.0084632	0.00792861	0.0074592	0.00722636	0.00738253	0.00849034	0.00941166	0.00980096	0.010468	0.0110797	0.00963975	0.00753753	0.00744275	0.00767545	0.00772678	0.00873418	0.0102813	0.0111505	0.0115238	0.0118819	0.0115258	0.00965676	0.00832101	0.00814788	0.00814058	0.00819055	0.00932836	0.0106465	0.0111435	0.0117153	0.0126196	0.0121945	0.0106352	0.00904984	0.00799737	0.00724663	0.00733119	0.0080945	0.0081268	0.00775033	0.00795412	0.00849714	0.00823649	0.00777429	0.00731389	0.00671585	0.00624717
0.00691036	0.0073586	0.00736195	0.00671752	0.00638017	0.00631009	0.00609644	0.0060988	0.00687493	0.00767084	0.00818337	0.00886977	0.00936962	0.00825557	0.00665728	0.00649733	0.00662967	0.00690952	0.00828939	0.00971496	0.0106079	0.0111531	0.0116539	0.0114781	0.00989033	0.00850708	0.00786682	0.00744711	0.00740633	0.00852902	0.009993	0.010836	0.0114587	0.0119873	0.0112009	0.00942784	0.00790521	0.00686547	0.00607099	0.00599022	0.00662998	0.00685387	0.00671712	0.00684037	0.00711601	0.00667417	0.00613286	0.0059249	0.00570309	0.00542075
0.00666817	0.00709572	0.00718168	0.00662401	0.00620314	0.0059996	0.00583165	0.00589255	0.00671443	0.00743638	0.00782175	0.00850111	0.00907494	0.00816962	0.0067254	0.00617088	0.00603474	0.00621335	0.00748673	0.00874594	0.00928086	0.00953629	0.00997451	0.00993969	0.00857754	0.00746407	0.0071374	0.00678628	0.00659469	0.00761332	0.00904012	0.0099338	0.0105216	0.01085	0.00983792	0.00788533	0.0067693	0.00636942	0.00607148	0.00629534	0.00704513	0.0072108	0.00698723	0.00709918	0.00741692	0.00706641	0.00662257	0.00637936	0.00623958	0.00596947
0.0065214	0.00706495	0.00721104	0.00656681	0.00616664	0.00603976	0.00582326	0.00591832	0.00677744	0.00735836	0.00762113	0.00844382	0.009282	0.00841179	0.0068627	0.00628304	0.00633164	0.00664628	0.00794132	0.00912168	0.00929485	0.00934682	0.00984686	0.0100017	0.00883799	0.00779498	0.00747418	0.00729867	0.0070914	0.00797973	0.00923587	0.0100203	0.0107128	0.011267	0.0102978	0.00821841	0.0069366	0.00637745	0.00597297	0.00641444	0.00723841	0.00728355	0.00722938	0.00749386	0.00789985	0.00758568	0.00702838	0.00654884	0.00610213	0.00562714
0.00819308	0.00844038	0.00812209	0.00693026	0.00638089	0.00634895	0.00603002	0.00598561	0.00662068	0.00704691	0.00731872	0.00820335	0.0091028	0.00820561	0.00661417	0.00635043	0.00674365	0.0074287	0.00905528	0.0102508	0.0103128	0.0102533	0.0106202	0.0107132	0.0092273	0.00828856	0.00853721	0.0084379	0.00842465	0.00986519	0.0118339	0.0130906	0.0139243	0.0142848	0.0126231	0.0094607	0.00768955	0.00694812	0.0063806	0.0069039	0.00800575	0.00813218	0.00803064	0.00835369	0.00888764	0.0086384	0.00799643	0.00721687	0.00663943	0.00601472
0.00697482	0.00737388	0.0073167	0.00661971	0.00620503	0.00616546	0.00598669	0.00594481	0.00664114	0.00727142	0.00764217	0.00830979	0.00888875	0.00791684	0.00634674	0.00591539	0.00594414	0.00634694	0.00783457	0.00912308	0.00931585	0.00939602	0.0099364	0.0101058	0.00891082	0.00780906	0.00750705	0.00750493	0.0076419	0.00899388	0.0106745	0.0117106	0.0126713	0.01351	0.0124593	0.0100325	0.00799036	0.00691413	0.00633626	0.00685499	0.00789295	0.0080291	0.00793882	0.00819461	0.00864984	0.00832262	0.00765684	0.00699548	0.00641189	0.00569664
0.00634519	0.00687701	0.00693729	0.00611924	0.00605746	0.00644145	0.00628242	0.00611025	0.00648911	0.00671999	0.00683712	0.00755022	0.00836999	0.00765141	0.00616	0.00559225	0.0054935	0.00576703	0.00699251	0.00814413	0.0083178	0.00839209	0.00901249	0.00935588	0.00822795	0.00724515	0.00706946	0.0067655	0.00669091	0.00779904	0.00937923	0.0105904	0.0116078	0.0122741	0.0110571	0.00834534	0.00686805	0.00623681	0.00567836	0.00618901	0.00721139	0.00743373	0.00746971	0.00784592	0.00834631	0.00800522	0.00727654	0.00652443	0.00611623	0.00563825
0.00602298	0.00627358	0.00611932	0.00547271	0.00525396	0.00534673	0.00532228	0.00537806	0.00584671	0.00618549	0.00637638	0.00701895	0.00772934	0.00712289	0.00587492	0.00528909	0.00509718	0.00521619	0.00621632	0.00726748	0.00757223	0.0077231	0.00818395	0.00834938	0.00731226	0.00648288	0.00636387	0.00618207	0.00619408	0.00724186	0.0084827	0.00927833	0.0101858	0.0110625	0.0102259	0.00805948	0.00657126	0.00597353	0.00566406	0.00632603	0.00737868	0.00757215	0.00751784	0.0078628	0.00840217	0.0080568	0.00730113	0.006468	0.00591563	0.00537775
0.00734508	0.00774777	0.00747205	0.0062933	0.00559	0.00539646	0.00521364	0.00532695	0.00588728	0.00623209	0.00637312	0.00698889	0.00775064	0.0072507	0.00605007	0.00536043	0.00499374	0.00500756	0.00590401	0.00700355	0.0074886	0.00771296	0.00818549	0.00836416	0.00729545	0.00650025	0.00655704	0.00647151	0.00649933	0.00752441	0.0085972	0.00920052	0.0100158	0.0109256	0.0101293	0.00791575	0.00669371	0.00643992	0.00640213	0.00731948	0.00852793	0.00885363	0.00886564	0.00911823	0.00959906	0.00901897	0.00813147	0.00776788	0.00747137	0.00687193
0.00577093	0.00597844	0.005821	0.00518938	0.0050092	0.00500253	0.00488523	0.00509933	0.00565484	0.00595745	0.00608642	0.00666128	0.00731485	0.00667496	0.00543852	0.00496176	0.0048442	0.00499034	0.00587066	0.00689045	0.00724902	0.0073389	0.00770661	0.00779304	0.00661266	0.00584739	0.00606675	0.00603038	0.00615221	0.00712718	0.00818736	0.0088459	0.00969549	0.0106537	0.0098915	0.00763285	0.00658633	0.00661448	0.00684109	0.0079526	0.00929522	0.00945388	0.00919974	0.00962906	0.0103579	0.00982357	0.00880927	0.00798097	0.00761182	0.00703204
0.00532634	0.00560495	0.00559514	0.00507215	0.00486206	0.0047666	0.00453765	0.00471056	0.00524455	0.00561808	0.00583217	0.00628087	0.00668096	0.00603608	0.00499167	0.00456497	0.00439856	0.00447184	0.00521736	0.00606546	0.00632565	0.00637876	0.00665611	0.00672083	0.00588913	0.00525486	0.00515641	0.00500493	0.00500697	0.00574014	0.00665877	0.0072737	0.00794656	0.00866893	0.00808075	0.00629973	0.0056118	0.00558797	0.00555501	0.00624928	0.00732665	0.00763073	0.00763205	0.00796083	0.0083638	0.00769911	0.00670766	0.0062889	0.00601488	0.00560306
0.00582168	0.00601514	0.00582991	0.00517086	0.00487869	0.0047081	0.00442965	0.00473224	0.00538193	0.00576454	0.00595009	0.006395	0.00682132	0.00616622	0.00508785	0.00477977	0.00474813	0.00491185	0.00567936	0.00653161	0.00678789	0.00677334	0.00702032	0.00704876	0.00621826	0.00550287	0.00525922	0.00512698	0.00522283	0.00596981	0.00674709	0.00709433	0.00759004	0.0083941	0.00811065	0.00679205	0.00600593	0.00593468	0.00613814	0.00709942	0.00837965	0.00871532	0.00860539	0.00896053	0.00947533	0.0087761	0.00757204	0.00675696	0.00631945	0.00578003
0.00532121	0.0056713	0.00575605	0.00539522	0.00537096	0.0054009	0.00513765	0.00534399	0.00587126	0.00620587	0.00645057	0.00693542	0.00731277	0.00653201	0.00535486	0.00503896	0.00499532	0.00523496	0.00625464	0.00714009	0.00712531	0.00699497	0.00724816	0.00730145	0.00650409	0.00587981	0.00565741	0.00536663	0.00541909	0.00612563	0.00690552	0.00734998	0.0078361	0.00839362	0.00774951	0.00611001	0.00531924	0.00530915	0.00549303	0.00638474	0.00763948	0.00808966	0.00803619	0.00837928	0.00885666	0.00807524	0.00697874	0.0066519	0.0062736	0.00572083
0.00637235	0.00625237	0.00591764	0.00526035	0.0050004	0.00488042	0.00457299	0.00472986	0.00515374	0.00543887	0.00568321	0.00609343	0.00636552	0.00566005	0.00463312	0.00432725	0.00425822	0.00441427	0.00520973	0.00615952	0.0065153	0.00660172	0.00672658	0.00655763	0.00568013	0.00509855	0.00495463	0.00470751	0.00480202	0.00542965	0.00600441	0.00629928	0.00671801	0.00725142	0.00674362	0.00533083	0.00462425	0.00453109	0.00451002	0.00505221	0.00607097	0.00658107	0.0067357	0.0071005	0.00745276	0.00672916	0.00580515	0.00555492	0.0053097	0.00493676
0.00720731	0.0071645	0.00697881	0.00651208	0.00678384	0.00712718	0.00680208	0.00689809	0.00707526	0.00698036	0.00704115	0.00751571	0.00789988	0.00705393	0.00574004	0.0053037	0.00520766	0.00540029	0.00633066	0.00744291	0.00772661	0.00775601	0.00784563	0.00762522	0.00663271	0.00608865	0.00602789	0.00567896	0.00572289	0.00623255	0.00668741	0.00695486	0.00738866	0.00792431	0.00733292	0.00568288	0.00490601	0.00476209	0.0047153	0.00535642	0.00645193	0.00702295	0.00718073	0.00741288	0.0076397	0.00702505	0.00623653	0.00592617	0.00563283	0.00508132
0.00638355	0.00661082	0.00652002	0.00595312	0.00568095	0.00543489	0.00490359	0.00487998	0.00532791	0.0057092	0.0059832	0.00635824	0.00660812	0.00591559	0.00499201	0.00475308	0.00470004	0.00473983	0.00546116	0.0063522	0.006454	0.00653174	0.006703	0.00660391	0.00575312	0.00528836	0.00530077	0.00498573	0.00497478	0.00540037	0.00576124	0.00602375	0.00646039	0.00694812	0.00633837	0.00478712	0.00422779	0.00426106	0.00427175	0.00483499	0.00579556	0.00615698	0.00620609	0.00653968	0.00686114	0.00613767	0.00515593	0.0048472	0.00447017	0.00401935
0.00515649	0.00547028	0.00553833	0.00522618	0.00522207	0.00531919	0.00507565	0.00512821	0.00570994	0.0062656	0.0066004	0.00695607	0.00721999	0.00672348	0.00597912	0.00555393	0.00539753	0.00557392	0.00670521	0.00809538	0.00824913	0.00822337	0.00831053	0.00803552	0.00693245	0.00626866	0.00614923	0.00576748	0.00583566	0.00648217	0.00716263	0.00770559	0.00820974	0.0085666	0.00774265	0.00596424	0.00517407	0.00504828	0.00505886	0.0057936	0.00711152	0.00787281	0.00824257	0.00865575	0.00878863	0.00748389	0.0060692	0.00596476	0.00570259	0.00523461
0.00452828	0.00489259	0.00495526	0.00460806	0.00451395	0.00452792	0.00425988	0.00422168	0.0047626	0.00530736	0.00555819	0.00581944	0.00607647	0.00569898	0.00514008	0.00493326	0.00479169	0.00484263	0.00557019	0.00652712	0.00667163	0.00650666	0.0066271	0.00664237	0.00598588	0.0055952	0.00552705	0.00516297	0.00509513	0.00554891	0.00610303	0.00649741	0.00684389	0.00716186	0.00671228	0.00566705	0.00517062	0.004993	0.00498636	0.00570313	0.00695407	0.00769914	0.00791371	0.00791867	0.00767689	0.00667716	0.00577965	0.00533735	0.00469359	0.00429241
0.0041264	0.00450261	0.00459591	0.0044199	0.00438848	0.00432578	0.00410408	0.0041407	0.00466659	0.00526778	0.00563857	0.00592695	0.0061118	0.0057157	0.00512911	0.00481103	0.00465337	0.00478612	0.00550115	0.006468	0.00657969	0.0063897	0.00650027	0.00640919	0.00563328	0.0053079	0.00542708	0.00514426	0.00514247	0.00566048	0.0061964	0.00655965	0.00690429	0.0072577	0.00682788	0.00585424	0.00540562	0.00537391	0.00548239	0.00614498	0.00760793	0.00841068	0.00867732	0.00876904	0.00861212	0.00756205	0.00669323	0.00650699	0.00587892	0.00548062
0.00576321	0.00589025	0.00572107	0.00517764	0.00517373	0.00522574	0.00485256	0.0046645	0.00476553	0.00485305	0.00494583	0.00532618	0.00580793	0.00562434	0.00507685	0.00469042	0.00441281	0.00433239	0.00478954	0.00550236	0.00554512	0.00543071	0.00566681	0.005773	0.00530386	0.00515772	0.00527197	0.00501993	0.00491843	0.00528673	0.00585024	0.00634295	0.00674361	0.00706011	0.00660332	0.00559722	0.00527343	0.00529331	0.00538585	0.00607315	0.00748059	0.0082469	0.00843767	0.00859153	0.0085416	0.00739066	0.00648786	0.00675006	0.00647362	0.00599522
0.00808544	0.00789899	0.00741524	0.00667534	0.00626365	0.00610388	0.00571073	0.00533511	0.00547951	0.00554317	0.00553922	0.00577675	0.00613981	0.00592471	0.00535358	0.00488029	0.00459448	0.00463504	0.00515689	0.00581007	0.00577557	0.00554557	0.00571353	0.00580101	0.00535383	0.00508283	0.00496106	0.00472474	0.00472975	0.00533418	0.00602521	0.00644146	0.00675374	0.00704771	0.00660415	0.0056688	0.00516334	0.00512828	0.00539828	0.00622857	0.00756627	0.00813691	0.00803476	0.00795579	0.00784512	0.00688863	0.00619304	0.00640251	0.00628876	0.00596615
0.0106114	0.00947462	0.00844566	0.00741732	0.00699548	0.00674244	0.00623824	0.00593098	0.00582603	0.00551563	0.00530699	0.00568476	0.00638592	0.0063046	0.00565323	0.00520971	0.00499522	0.00515346	0.00582328	0.00648723	0.00633649	0.00596145	0.0061921	0.00648815	0.00615187	0.00601421	0.00599222	0.00550185	0.00519905	0.00532817	0.00543975	0.00551589	0.00577619	0.00625212	0.00616195	0.00551817	0.00509023	0.00504968	0.00543478	0.00623188	0.00738869	0.00802243	0.00798821	0.00804919	0.00806204	0.007158	0.00646909	0.00662283	0.00655812	0.00613812
0.00739183	0.0071184	0.00700637	0.00666562	0.00693286	0.00757904	0.00722184	0.006546	0.00651794	0.00645047	0.00649222	0.00684511	0.00728665	0.00703641	0.00639253	0.00586945	0.00558103	0.00566389	0.00618376	0.00676983	0.00665488	0.00628627	0.00641213	0.00654286	0.00600357	0.0057738	0.00592915	0.00572922	0.00541808	0.00558555	0.00562614	0.00553043	0.00579937	0.00647839	0.00646111	0.00558945	0.00507792	0.00497218	0.00514758	0.00596318	0.00718596	0.00772912	0.00773465	0.00797546	0.00807358	0.00711353	0.00624464	0.00596046	0.00552616	0.00522355
0.00526825	0.00544482	0.00554261	0.00529692	0.00526198	0.00559097	0.00545438	0.00500902	0.00515596	0.00513164	0.00510419	0.00547077	0.00603098	0.00603584	0.00554128	0.00487653	0.004372	0.00425665	0.00471134	0.00532611	0.00519024	0.00490767	0.00490795	0.0049419	0.00464971	0.00448719	0.00440502	0.00405043	0.00376301	0.00397657	0.00415239	0.00423941	0.00440253	0.00468559	0.00452328	0.00386687	0.00364821	0.00367069	0.00377479	0.00426491	0.00510597	0.00554522	0.0056666	0.00572719	0.00571704	0.00505077	0.00441601	0.00434261	0.00411265	0.0037786
0.00459494	0.00489479	0.00510429	0.00502648	0.00511137	0.00543782	0.00523865	0.00485757	0.00526514	0.00570305	0.00606168	0.00637674	0.00667138	0.00664515	0.00630947	0.00573728	0.00527216	0.00529812	0.00595027	0.00674612	0.00653227	0.00606432	0.00591098	0.00584653	0.00555135	0.00540554	0.00538307	0.00530662	0.00505133	0.00543951	0.00585676	0.00603335	0.00619868	0.00646084	0.00612132	0.00509137	0.00465449	0.00454062	0.00453338	0.00515883	0.00626969	0.00654466	0.00639988	0.00637531	0.00638531	0.00576345	0.00514437	0.00501629	0.00483586	0.00444888
0.00548568	0.00555747	0.00570823	0.00577519	0.00595935	0.00627674	0.00594858	0.00548519	0.00577238	0.00601362	0.00628474	0.00660458	0.00698395	0.00713423	0.00700957	0.00652916	0.0061415	0.00627657	0.00701867	0.00775408	0.00732646	0.00660929	0.00636336	0.00637196	0.00623207	0.00617463	0.00620708	0.00628553	0.00579931	0.00607603	0.00638668	0.00651853	0.00665437	0.00691844	0.00670955	0.005861	0.00545188	0.00530624	0.00538984	0.00607507	0.00732989	0.00757876	0.00726729	0.00715578	0.00713624	0.00638843	0.00570471	0.00573558	0.00553393	0.00504793
0.00598507	0.00585227	0.00579156	0.00564941	0.00584763	0.00614449	0.00575202	0.0055228	0.00599139	0.00638341	0.00661002	0.00673427	0.00685644	0.00668953	0.00642611	0.006261	0.00615391	0.0062138	0.00654863	0.00725048	0.00710358	0.0065241	0.00636102	0.00630422	0.00591524	0.00581499	0.00626813	0.00654888	0.00567419	0.00575879	0.00572844	0.00563784	0.00582203	0.00638508	0.00659087	0.00612572	0.00591155	0.00578349	0.0057977	0.00647798	0.00765306	0.00745761	0.00681044	0.00649394	0.00648313	0.00594265	0.00548588	0.00565706	0.00566117	0.00530762
0.0068164	0.00661857	0.0062131	0.0056234	0.00554228	0.00568351	0.00530016	0.0052384	0.00572019	0.00596272	0.00603512	0.00611678	0.00620625	0.00584601	0.00536406	0.0052826	0.00534348	0.00553611	0.00609622	0.00681039	0.00670477	0.00633974	0.00626641	0.00621641	0.00581438	0.00559605	0.00569305	0.00562974	0.0052276	0.00565337	0.00592437	0.00601664	0.00624478	0.00680318	0.00701991	0.00650204	0.00624695	0.00611516	0.00625398	0.00717866	0.00849119	0.00812186	0.00732483	0.0070734	0.00721069	0.00674124	0.00629654	0.00650982	0.00676583	0.00609567
0.00618466	0.00611657	0.00597932	0.00565982	0.00601027	0.00625246	0.00578506	0.00569228	0.00593449	0.00605431	0.00621501	0.00657417	0.00697358	0.00666747	0.00604664	0.00602138	0.00617958	0.00659924	0.00756815	0.00845431	0.0080975	0.00743197	0.0074064	0.00763946	0.00747168	0.00740148	0.00743805	0.00705219	0.00640363	0.00659153	0.00674643	0.0068641	0.00717976	0.00777448	0.00792643	0.0073563	0.00713227	0.00706191	0.00727011	0.00792207	0.00898113	0.00902908	0.00830586	0.00797503	0.00801378	0.00741172	0.00689462	0.00719597	0.00760769	0.00658049
0.00698901	0.00661739	0.00642082	0.00630601	0.00676122	0.0069658	0.00660102	0.00681144	0.00742729	0.00775748	0.00789353	0.00802301	0.00819334	0.00787218	0.00736463	0.00717072	0.00718907	0.00747503	0.0082212	0.00911566	0.00878923	0.00795885	0.00775655	0.0078252	0.00740462	0.007303	0.00752589	0.00719024	0.00681678	0.00763361	0.00840617	0.0088926	0.0092345	0.00955617	0.00915937	0.00805156	0.00790836	0.00825214	0.00874463	0.0095288	0.0110084	0.0111455	0.0104209	0.00998115	0.00995864	0.00929165	0.0087511	0.00886369	0.00874225	0.00766597
0.00520439	0.0046804	0.00444203	0.00437415	0.00477943	0.00513864	0.00496016	0.00476349	0.00486353	0.00483739	0.00483761	0.00482432	0.00479777	0.00457228	0.00433014	0.00431065	0.00439553	0.00450669	0.00488088	0.00527949	0.00506346	0.00468001	0.00451284	0.00457	0.00449172	0.00461007	0.00481505	0.00463228	0.00431422	0.00466599	0.00486676	0.00505606	0.00527508	0.00544097	0.00517142	0.00459656	0.00446181	0.00456831	0.00489332	0.00570309	0.00685315	0.00713419	0.00690007	0.00670102	0.00661923	0.0060028	0.00534733	0.0050525	0.00476853	0.00441838
0.00537979	0.00501487	0.00476578	0.00463454	0.00512856	0.0058458	0.00581651	0.00538791	0.0054847	0.00560363	0.00571921	0.0058144	0.00579756	0.00543441	0.00511501	0.00507911	0.00513964	0.00515154	0.0053937	0.00596743	0.00594365	0.00568729	0.00575058	0.00601729	0.00605123	0.0065866	0.00692298	0.00627834	0.00615586	0.00662546	0.00675693	0.00681322	0.00680167	0.00670098	0.00612611	0.00529788	0.00538679	0.00610161	0.00691994	0.00725326	0.00802364	0.00832977	0.00756901	0.00707092	0.00721345	0.00705659	0.0071213	0.00763352	0.00729055	0.00686602
0.00745164	0.00703076	0.00656312	0.00621943	0.00688919	0.00762575	0.00729972	0.00717536	0.00739829	0.00734684	0.00735618	0.0072227	0.00692282	0.00630361	0.00586422	0.00600822	0.00625327	0.00631336	0.00631403	0.00673024	0.00670007	0.00632134	0.00629434	0.00641492	0.00586797	0.00598915	0.0068294	0.00671313	0.00617012	0.00646803	0.00669135	0.00690461	0.00730302	0.00782564	0.00753613	0.00637507	0.00623988	0.00671994	0.00733919	0.00866959	0.00997708	0.00923787	0.00843965	0.00851981	0.00898588	0.00845671	0.00782483	0.00807538	0.00785553	0.00720362
0.00773559	0.00706267	0.00668375	0.00680089	0.00796976	0.00943387	0.00942642	0.00844488	0.00805304	0.00790463	0.00803507	0.00797214	0.00753061	0.00669146	0.0061519	0.00613733	0.00640439	0.00656525	0.00652464	0.00710674	0.00727856	0.00680894	0.00653148	0.00640427	0.00576626	0.00581132	0.00659998	0.00674229	0.006237	0.00658884	0.00696888	0.00725961	0.00745195	0.00748862	0.00691915	0.00595434	0.00583569	0.00601077	0.00601137	0.00624789	0.0072822	0.00771111	0.00776396	0.00781282	0.00788392	0.00704677	0.00628169	0.00640733	0.00634262	0.0059812
0.00625315	0.00635709	0.00631802	0.00653712	0.00772723	0.00907278	0.00905436	0.00815944	0.00769908	0.00758981	0.00773438	0.00762063	0.00712407	0.00639078	0.00603015	0.00602737	0.00641817	0.00668469	0.00648871	0.00704342	0.00733163	0.00664539	0.00629058	0.0063214	0.00614433	0.00639079	0.00702637	0.00719873	0.00658146	0.00679169	0.00706966	0.00733593	0.00752678	0.00759797	0.00731361	0.00686654	0.00685425	0.00690068	0.0068658	0.00696205	0.00785484	0.00835733	0.00822899	0.00799266	0.00796966	0.00725038	0.00665944	0.00687766	0.00696584	0.00650487
0.00648139	0.00622385	0.00590071	0.00584094	0.00693638	0.00836315	0.0084812	0.0073697	0.00650474	0.00626108	0.00648742	0.00658741	0.00625275	0.00552275	0.0051191	0.00515362	0.00552288	0.00571285	0.00551772	0.00608317	0.00632227	0.00591146	0.00588132	0.00597788	0.00563081	0.00600986	0.00701275	0.0072012	0.00700133	0.00750567	0.00807588	0.00861275	0.00883628	0.00892711	0.00888324	0.00854624	0.00834966	0.00789673	0.00737087	0.00723098	0.00802842	0.00859329	0.00842649	0.0082376	0.0080929	0.00701638	0.00640393	0.0071666	0.00731674	0.00692426
0.00518931	0.00507329	0.00499579	0.00530404	0.00617849	0.00647622	0.00611125	0.00624704	0.00616474	0.00598828	0.00591853	0.00563999	0.00520502	0.00483919	0.00482274	0.00480369	0.00519213	0.00557273	0.00545438	0.00603263	0.00639164	0.00579724	0.00553377	0.00560031	0.00568538	0.00608648	0.0063489	0.00604797	0.00582215	0.00597112	0.00601725	0.00629783	0.00661191	0.00691711	0.00721073	0.0072135	0.00653646	0.0055373	0.00498587	0.00506339	0.00586309	0.00660726	0.00697729	0.00716504	0.00744371	0.00754308	0.0073041	0.00641289	0.00568179	0.0047578
0.00479845	0.00473739	0.00469692	0.00514798	0.00621894	0.00674752	0.00653259	0.00683738	0.00707328	0.00735977	0.00772359	0.00764626	0.00720181	0.00671661	0.00650258	0.00615467	0.0060964	0.00592555	0.00527061	0.00579699	0.00624699	0.00575826	0.0056183	0.00575162	0.00559434	0.00612545	0.00710268	0.00721021	0.00679141	0.00680493	0.00703338	0.00747102	0.00770873	0.00758927	0.00701272	0.00641736	0.00644685	0.00663478	0.00671762	0.0065638	0.00724412	0.00824156	0.00823913	0.00813173	0.00811356	0.00726345	0.00672645	0.00730419	0.00732739	0.00674709
0.00472308	0.00475303	0.00462702	0.0046628	0.00485295	0.00488873	0.00470529	0.00468381	0.00493973	0.00522731	0.00550956	0.00570881	0.00568833	0.00535226	0.0052257	0.00501861	0.00547215	0.00590388	0.00625488	0.00687365	0.00680861	0.00640003	0.00649886	0.00710225	0.00786522	0.00976866	0.0115815	0.0117816	0.011306	0.0115145	0.0126315	0.0140138	0.0142133	0.0131586	0.0119141	0.0113262	0.0110152	0.0107973	0.0109912	0.010674	0.0114726	0.0131521	0.0126033	0.0113797	0.0104614	0.00897715	0.00850437	0.0102929	0.0120538	0.0114542
0.00516297	0.0052404	0.00526916	0.00519723	0.00478446	0.00427947	0.00390079	0.00364538	0.00381165	0.00388114	0.00398802	0.00430694	0.00457049	0.00436415	0.0041426	0.00380498	0.00401346	0.00430681	0.00473	0.00539774	0.00550069	0.00529775	0.00548488	0.00585747	0.00633188	0.007865	0.00932115	0.00938935	0.00935371	0.00948177	0.00968205	0.0101126	0.0100504	0.0094716	0.00865427	0.00811357	0.00808554	0.00830189	0.00859929	0.00802834	0.00844715	0.0101284	0.0101894	0.00976944	0.00959388	0.00870698	0.00871508	0.010463	0.0111493	0.0104704
0.00539541	0.00530245	0.00522116	0.0052704	0.00500889	0.0047268	0.00434808	0.00386774	0.00412539	0.0042288	0.0042417	0.00433877	0.00446286	0.00437557	0.00422087	0.00361221	0.00347681	0.00346636	0.00378396	0.00441076	0.00431174	0.00405816	0.00413586	0.00432128	0.00433831	0.0044284	0.0045814	0.00471897	0.00445489	0.00488928	0.00541829	0.00570063	0.00577734	0.00583951	0.00573907	0.00552781	0.00536423	0.00526179	0.00521055	0.005299	0.00618729	0.00707879	0.00726762	0.00703452	0.00687087	0.00659867	0.00709719	0.00814468	0.00833713	0.00794908
0.00603756	0.00613992	0.00622516	0.00646668	0.00630128	0.00599239	0.00551227	0.00490429	0.00511648	0.00499658	0.00482305	0.00493215	0.00519206	0.0051591	0.00498174	0.00428505	0.00399023	0.00380071	0.0043274	0.00508606	0.00498947	0.00491174	0.00498521	0.00501078	0.00484839	0.00481865	0.00477622	0.00480866	0.00453051	0.00488821	0.00512541	0.00508523	0.00503328	0.0051451	0.00501238	0.00467438	0.00447114	0.00449819	0.00454432	0.00481647	0.00583133	0.00636537	0.00628413	0.00595242	0.00576876	0.00556571	0.0061199	0.00716808	0.00768343	0.00725658
0.00872136	0.00837973	0.00802884	0.00795743	0.00755694	0.00703678	0.00634111	0.00541339	0.00554392	0.00535583	0.0050833	0.00518439	0.00553635	0.00557946	0.00546153	0.00481452	0.0044808	0.0041579	0.00475208	0.00555519	0.00529529	0.00513476	0.00522625	0.00533596	0.00521761	0.00504572	0.00481772	0.00483438	0.0043308	0.00461521	0.00476467	0.00459528	0.00458813	0.00491168	0.00492036	0.00456356	0.00428468	0.0042678	0.00427251	0.00464223	0.00581074	0.00631694	0.00631064	0.00614567	0.00609363	0.00588002	0.0063514	0.00742284	0.00787425	0.00754995
0.00956473	0.00929954	0.00905652	0.00897646	0.00840738	0.0076416	0.00687073	0.00614084	0.00643791	0.00607386	0.00561452	0.00569231	0.00610321	0.0059927	0.00555457	0.00476789	0.00440432	0.00408261	0.00458596	0.00528489	0.00493978	0.00471798	0.00494208	0.00520482	0.00499979	0.00464507	0.0044355	0.00452589	0.00403028	0.00434947	0.00444784	0.00416772	0.00408963	0.00441826	0.00448074	0.00415538	0.00387857	0.00382272	0.00372251	0.0039455	0.0049087	0.00531134	0.00535395	0.00525014	0.00519693	0.00483295	0.00482146	0.00535706	0.00571591	0.0053327
0.00885433	0.00885179	0.00896631	0.00901933	0.00821422	0.00718136	0.00635031	0.00562657	0.00602384	0.00600441	0.00585169	0.00609053	0.00647232	0.00627178	0.00584607	0.0049255	0.00465246	0.00441959	0.00491867	0.00562405	0.00537552	0.00502351	0.00506517	0.00525727	0.00520995	0.00498832	0.00469458	0.00478641	0.00432592	0.00466239	0.00466587	0.0042153	0.00401491	0.00433088	0.00449809	0.00433414	0.00392575	0.00366512	0.00346789	0.00374512	0.0047868	0.00501077	0.0049967	0.00487667	0.00483352	0.00457458	0.00447148	0.00458948	0.00480103	0.00422064
0.00971401	0.0100983	0.0106035	0.0109269	0.010105	0.00904861	0.00820691	0.00698224	0.00754242	0.00746829	0.00706946	0.00707622	0.00730594	0.00699159	0.00656964	0.0056339	0.00533456	0.0048865	0.00534466	0.00616045	0.00602966	0.00574112	0.00561955	0.00568496	0.00573132	0.00564884	0.00530368	0.0052898	0.00471203	0.00492555	0.00478788	0.00428482	0.00405328	0.00432177	0.00446286	0.00426756	0.00376505	0.00342133	0.00323284	0.00351642	0.00431669	0.00444112	0.00436634	0.00437291	0.00449974	0.00432125	0.00409453	0.00391684	0.00401289	0.00356959
0.00938694	0.00981565	0.00983357	0.00944352	0.00810043	0.00691918	0.00611856	0.00519033	0.00559042	0.00581415	0.00583696	0.00616485	0.0065512	0.00652129	0.00654874	0.00571018	0.00564669	0.00531775	0.00578061	0.00655313	0.00657032	0.00632563	0.00606412	0.00604859	0.00630998	0.00644246	0.00593629	0.0058882	0.00534647	0.00559359	0.00540941	0.00478107	0.00452172	0.00488819	0.00508783	0.00487109	0.00437139	0.00402449	0.0037473	0.00406669	0.00501432	0.005225	0.00519238	0.00520376	0.00533708	0.00512537	0.00496209	0.00483103	0.00486472	0.00443907
0.00802823	0.00899474	0.00957222	0.00924902	0.00750039	0.00582475	0.0047316	0.00397476	0.00439486	0.00497371	0.00548407	0.00611148	0.00651827	0.00639422	0.0065631	0.00622343	0.00654344	0.00622901	0.00640934	0.00743952	0.00784893	0.00767557	0.00725082	0.00709337	0.00713324	0.00712143	0.00642726	0.00610333	0.00549853	0.00597785	0.00581122	0.00514225	0.00480196	0.00504337	0.00509476	0.0047456	0.00421131	0.00394702	0.00375333	0.00410013	0.00514792	0.00524776	0.00513606	0.00516363	0.00535199	0.00497419	0.00460902	0.00458928	0.00461152	0.00421036
0.00749855	0.00841761	0.00892519	0.00878305	0.00789658	0.00700628	0.00595579	0.0049488	0.00523073	0.00556107	0.00583939	0.00646462	0.00709447	0.00701466	0.00682114	0.00615721	0.0058667	0.00522841	0.00555133	0.00627789	0.00640757	0.00650721	0.00652781	0.00648812	0.00633486	0.00596663	0.00518047	0.00513279	0.00484135	0.00539426	0.00554842	0.0051211	0.00499383	0.00546993	0.00561273	0.00518146	0.00453568	0.00424528	0.00403811	0.00439115	0.0054034	0.00563503	0.00554698	0.00555129	0.00575311	0.00547551	0.00508216	0.0046633	0.00451476	0.00421446
0.0100412	0.0109893	0.012262	0.0129807	0.0118351	0.010792	0.00941968	0.00680569	0.00768923	0.00835748	0.00845419	0.00850345	0.00852033	0.00803918	0.00768603	0.00687966	0.00641794	0.00531581	0.00526563	0.0060294	0.00590178	0.00613102	0.00616888	0.00614054	0.00612319	0.00586347	0.00508897	0.00496799	0.00446177	0.00478918	0.00488169	0.00457715	0.00466693	0.00526912	0.00534566	0.00495976	0.00463957	0.00486879	0.00491457	0.0051606	0.00619145	0.00647646	0.00622897	0.00583852	0.00598508	0.006051	0.00610538	0.00573211	0.00541097	0.00468349
0.00875655	0.00899988	0.00897199	0.00822849	0.0071825	0.00625951	0.00536598	0.00454233	0.00483007	0.0051545	0.00548944	0.00608686	0.00663232	0.0065362	0.00623699	0.00538349	0.00501257	0.00441984	0.00415453	0.00456208	0.00503218	0.00528871	0.0054948	0.00562428	0.00567468	0.00515905	0.00418705	0.00414801	0.00328895	0.00378544	0.00429927	0.00441315	0.00461862	0.00493344	0.00478567	0.00464141	0.00439854	0.00449126	0.00428395	0.00440561	0.00567072	0.00584686	0.00590155	0.00561888	0.00545541	0.00521164	0.00520633	0.00495565	0.00495098	0.00455784
0.00866207	0.0109233	0.0130649	0.0122563	0.00949538	0.00668872	0.0049769	0.00459951	0.00535939	0.00614062	0.00688729	0.0076889	0.00818895	0.00783182	0.00730821	0.00649073	0.00622264	0.00558878	0.00552695	0.00615835	0.00671493	0.00709053	0.00722388	0.00743975	0.0077083	0.00716214	0.00608223	0.00639819	0.00468208	0.00537318	0.00620117	0.00629017	0.00639177	0.00657593	0.00621639	0.00602296	0.0057671	0.00599482	0.00567818	0.00569409	0.00744212	0.00736861	0.00743242	0.00704299	0.00689428	0.00675868	0.00676654	0.0062459	0.00630744	0.00553231
0.00580772	0.00685771	0.00724513	0.00651623	0.00563598	0.00515426	0.00470834	0.00466955	0.00533797	0.00563653	0.00584179	0.00670154	0.00789469	0.00815563	0.00759387	0.00639028	0.00543845	0.00448903	0.00450984	0.00533221	0.0061254	0.00675692	0.00702411	0.00677699	0.00631342	0.00588467	0.00512181	0.00476234	0.00429905	0.00472046	0.00534298	0.00576023	0.00611569	0.0063268	0.00595939	0.0058054	0.00585267	0.00679955	0.00738835	0.00776979	0.00950337	0.00965233	0.00960076	0.00886031	0.00891973	0.00919105	0.00910372	0.0077478	0.00857714	0.00695533
0.00511104	0.00628485	0.00694332	0.006116	0.00475672	0.0039515	0.00345134	0.00345635	0.00423859	0.00485175	0.00531153	0.00626199	0.0075153	0.0078858	0.00734198	0.00622895	0.0051076	0.00406204	0.00421309	0.00503229	0.00562158	0.00633127	0.00679234	0.0067137	0.00633236	0.00576201	0.0049258	0.00445724	0.00352924	0.00368447	0.00415056	0.00448238	0.00485366	0.00519386	0.00506136	0.00499758	0.00465801	0.00482221	0.00481017	0.00496604	0.00621755	0.00657378	0.00676602	0.00637766	0.00618133	0.00599394	0.00603505	0.0055017	0.00527596	0.0050525
0.00419628	0.00533974	0.00592362	0.00542889	0.00485959	0.00467564	0.00427781	0.00417988	0.00467715	0.00487795	0.00505427	0.0061841	0.0078305	0.00835309	0.00775071	0.00632579	0.00527812	0.00430502	0.00431936	0.0048542	0.0051108	0.00571217	0.00640471	0.00660754	0.00625738	0.00562886	0.00473998	0.00421514	0.00349386	0.00359533	0.0039245	0.00418009	0.00461827	0.00516932	0.00509372	0.00462058	0.00391246	0.00356277	0.00328097	0.00333886	0.00412063	0.00464052	0.00496723	0.00517024	0.00529497	0.00496203	0.00456622	0.00386923	0.00345981	0.00317488
0.00381167	0.0048053	0.00527834	0.00487315	0.004398	0.00430366	0.00404691	0.0039977	0.00446136	0.0045684	0.00462998	0.00561878	0.00712967	0.00749616	0.00685456	0.0058506	0.00506163	0.0041878	0.00433954	0.00500875	0.00536975	0.00606785	0.00677787	0.00701322	0.00679678	0.00614726	0.00508578	0.00445748	0.00355068	0.00357198	0.00391778	0.00422158	0.00468371	0.00515234	0.004968	0.00454781	0.00365358	0.00314187	0.00284164	0.00278192	0.0033409	0.00372156	0.00392669	0.00416195	0.00438213	0.00408135	0.00355713	0.00291124	0.00251465	0.00228254
0.00377027	0.00528223	0.00635655	0.00599709	0.00503075	0.00441969	0.00396778	0.00398464	0.00456038	0.00481894	0.00503261	0.00608178	0.00751374	0.00767694	0.00685376	0.00586695	0.00517783	0.00441262	0.00488664	0.00581517	0.00625368	0.00700308	0.00765799	0.008015	0.00792512	0.00722455	0.00594918	0.00504786	0.00393372	0.00393541	0.00433324	0.00470277	0.00520445	0.00562046	0.00519706	0.00445807	0.00360352	0.00322781	0.00295129	0.00289565	0.00340293	0.00371516	0.00384544	0.00414346	0.00456514	0.00434677	0.00376434	0.00317758	0.00264763	0.00230506
0.00374475	0.00492526	0.0055386	0.00515147	0.00435983	0.0040051	0.00369827	0.00353783	0.00385275	0.00392409	0.00407554	0.00515439	0.0066264	0.00669661	0.0057751	0.0050754	0.00462998	0.00397918	0.00425597	0.00498346	0.0053091	0.00585717	0.00655423	0.00708012	0.00729685	0.00678263	0.00551002	0.00454537	0.00358121	0.00363034	0.0041834	0.0048103	0.005479	0.00589751	0.00538558	0.0046595	0.0037502	0.00330297	0.00294904	0.00290629	0.00343718	0.00356986	0.00364661	0.00405584	0.0045915	0.00442638	0.00377372	0.00310776	0.00259234	0.00209204
0.00335787	0.00442682	0.00489934	0.00448813	0.00391988	0.00376359	0.00346675	0.00325377	0.0034639	0.00352958	0.00367261	0.00450743	0.00552704	0.00541206	0.004587	0.00384458	0.00357883	0.00335469	0.00393932	0.00485083	0.00532894	0.00585037	0.00647432	0.00711071	0.00743792	0.00699778	0.0057282	0.00450362	0.00358844	0.00366798	0.00424916	0.00495315	0.00567032	0.00603202	0.00535675	0.0044773	0.00352767	0.00310429	0.00275135	0.00265276	0.00298367	0.00294379	0.00288812	0.00321397	0.003745	0.00377716	0.00331518	0.00268091	0.00228519	0.00194424
0.00341519	0.00454294	0.00492716	0.00433565	0.0038651	0.00408017	0.00403007	0.00389997	0.00412129	0.00414565	0.00426269	0.00513624	0.00604823	0.00575893	0.00498962	0.00397602	0.00424043	0.00461739	0.00549416	0.00625279	0.00612726	0.00649236	0.00803229	0.00940558	0.00938652	0.00816745	0.00663669	0.00571862	0.00503466	0.00531445	0.00579046	0.0061599	0.00705649	0.0080623	0.00763925	0.00680556	0.00479183	0.00395749	0.00379311	0.00385638	0.00433262	0.00418504	0.00405937	0.00473868	0.00563789	0.00585818	0.00525389	0.00356533	0.0031328	0.00307384
0.00276617	0.00330807	0.00334686	0.0029913	0.00274142	0.00292011	0.00295895	0.00294518	0.00314358	0.00303479	0.00290588	0.00346398	0.00436731	0.00449183	0.00396499	0.00324211	0.00301498	0.00295836	0.00347262	0.00408065	0.00425604	0.00468592	0.00563218	0.00642081	0.00624532	0.0056174	0.00493125	0.00413959	0.00345389	0.00356585	0.00403964	0.00455637	0.00524558	0.00579608	0.00532583	0.00449521	0.00340742	0.00292545	0.00263977	0.00260291	0.00302057	0.00330171	0.00350199	0.00387021	0.00421999	0.00398602	0.00341102	0.00278389	0.00239156	0.00210324
0.00290895	0.00328555	0.00324913	0.00304211	0.00255551	0.00236254	0.00246258	0.0026509	0.00309373	0.0032461	0.00327022	0.00378705	0.00463537	0.00483126	0.00431147	0.00361249	0.00324922	0.00317907	0.00383551	0.00463497	0.00500198	0.00558457	0.00659382	0.00723352	0.00664614	0.00581105	0.00530105	0.00458355	0.0039338	0.00430844	0.00530805	0.00632098	0.00712666	0.00742746	0.0066921	0.00567093	0.00431913	0.00348207	0.00297797	0.00293211	0.00348382	0.00404461	0.00456485	0.00515878	0.00546604	0.00477984	0.00374237	0.00302116	0.00271082	0.0024823
0.0028231	0.00318041	0.00318237	0.00305099	0.00249912	0.00215637	0.00215349	0.00224912	0.00256412	0.0026909	0.00274814	0.00322887	0.00397466	0.00415983	0.00377229	0.00319709	0.0028987	0.0027512	0.0030697	0.00348045	0.00357887	0.0040081	0.00513044	0.00599527	0.00553745	0.00484608	0.00460541	0.00408324	0.00345734	0.0034915	0.00377855	0.00408983	0.0047124	0.00540922	0.00528234	0.0047576	0.00354735	0.00281002	0.0024677	0.00247895	0.00299594	0.00345604	0.00385683	0.00437981	0.00477869	0.00444826	0.00375452	0.00306498	0.00257296	0.00216138
0.00248081	0.00289582	0.00305033	0.0031405	0.00264278	0.00213013	0.00195089	0.00193055	0.00220779	0.00246146	0.00269131	0.0031893	0.00381814	0.00395038	0.00365544	0.00319166	0.00294474	0.0027395	0.00290737	0.00312785	0.00307426	0.00344133	0.00461137	0.00549768	0.00494998	0.00428317	0.00426177	0.00391773	0.00335013	0.0033304	0.00350136	0.00369766	0.00427187	0.00502608	0.00506794	0.00477347	0.00367563	0.00297672	0.00263876	0.00263332	0.00312406	0.00356009	0.00398983	0.00463319	0.00510462	0.00475517	0.00399545	0.00308709	0.00254657	0.00209098
0.00204777	0.00247461	0.00273334	0.00293066	0.00261877	0.00222238	0.00199866	0.00190474	0.00208914	0.00225426	0.00243891	0.00294491	0.00358043	0.00368833	0.00338832	0.00292041	0.00269947	0.00247194	0.00254011	0.00265749	0.00254747	0.00283427	0.00386437	0.00466025	0.00415185	0.00356047	0.00361828	0.00339866	0.00297172	0.00296327	0.00302628	0.00306077	0.00349205	0.00424931	0.00450678	0.00435265	0.00347412	0.00278117	0.00235923	0.00229956	0.0027083	0.00312014	0.00355142	0.00416317	0.00462891	0.00427783	0.00358379	0.00296074	0.00248449	0.00198983
0.00272067	0.00331629	0.00358327	0.00395852	0.00359053	0.00315861	0.00295325	0.00270939	0.00274675	0.00273271	0.00283945	0.0035401	0.00438221	0.00430746	0.00370781	0.00309103	0.00302449	0.00286686	0.00294463	0.0029966	0.0027393	0.00293334	0.00399774	0.00487502	0.00435377	0.00374725	0.0038395	0.0036406	0.00331087	0.0034875	0.00379389	0.00404067	0.00460845	0.00545068	0.00578104	0.00575294	0.00467219	0.00375792	0.00323676	0.0032401	0.00381097	0.00428804	0.00480087	0.00558612	0.0060942	0.00550424	0.00448616	0.00349778	0.00303181	0.00252144
0.0023028	0.00285015	0.00321648	0.00338721	0.00319822	0.00288564	0.00244353	0.00207857	0.00206831	0.0021501	0.00236089	0.00290807	0.00341561	0.00340184	0.00320889	0.00251329	0.00233423	0.00215967	0.00215916	0.00224888	0.00219628	0.00240922	0.0031176	0.00369375	0.00335697	0.00287179	0.00284464	0.00277561	0.00274539	0.00308105	0.00332016	0.00337295	0.00382757	0.00477301	0.00527919	0.00508676	0.00428357	0.00355471	0.00298767	0.00294279	0.00341189	0.00384348	0.00435676	0.00514577	0.00562251	0.0049343	0.00391642	0.00314663	0.00281188	0.00233028
0.00208568	0.00270804	0.00310951	0.00330953	0.00314166	0.00290544	0.00249862	0.00204973	0.00193019	0.00193222	0.00211231	0.00264117	0.00307165	0.00300833	0.0028677	0.00212111	0.00204507	0.00197748	0.00196942	0.00194535	0.00173052	0.00182744	0.00249707	0.00312024	0.00290845	0.00248988	0.00241737	0.00231489	0.00227566	0.0025727	0.00283076	0.00295823	0.00341745	0.00429283	0.00479676	0.00470468	0.00408871	0.00350418	0.00299352	0.00295105	0.00335749	0.00365081	0.00399759	0.00466084	0.00514274	0.00466692	0.0038355	0.0030589	0.00269033	0.00220772
0.00162617	0.00205496	0.00226479	0.00242362	0.00232883	0.00219382	0.00193086	0.00157611	0.00145178	0.00140362	0.00149633	0.00189414	0.00230864	0.00234841	0.0022548	0.00182703	0.00171247	0.00156478	0.00154451	0.00159729	0.00157065	0.00170519	0.00211757	0.00248336	0.00249318	0.00227633	0.00203682	0.00189793	0.00189599	0.00224588	0.00264449	0.00296065	0.00349094	0.00426848	0.00460416	0.00434583	0.00383743	0.00340906	0.00294393	0.00293062	0.00336366	0.00370673	0.00411488	0.00479167	0.00520926	0.00456962	0.00365682	0.00305368	0.00287318	0.0024636
0.0018875	0.00240086	0.00271056	0.00291878	0.00266943	0.00237203	0.00207801	0.00171314	0.00156402	0.00148893	0.0015482	0.00191946	0.00236236	0.00250789	0.0024966	0.00202956	0.0017797	0.00155486	0.00154567	0.00170213	0.00181501	0.00199601	0.00235072	0.00269096	0.00278567	0.00269586	0.00247807	0.00221216	0.0020734	0.00238015	0.00287063	0.00337775	0.00406639	0.00488365	0.00514263	0.00487116	0.00435801	0.00390834	0.00329457	0.00311323	0.00350273	0.00395882	0.00456327	0.00537079	0.00568916	0.0048973	0.00388758	0.00305678	0.00321846	0.00323782
0.00135696	0.00164674	0.00176007	0.00184599	0.00169786	0.00155385	0.00140264	0.00119257	0.0011503	0.00115111	0.0012361	0.00156632	0.00201081	0.00222876	0.00226861	0.00200802	0.00179491	0.00151091	0.00139743	0.00141133	0.00144831	0.00168479	0.00215036	0.00243036	0.00242299	0.002273	0.00208824	0.00204122	0.00194934	0.0021773	0.00250146	0.00282258	0.00340313	0.00417572	0.00436299	0.00402192	0.00358653	0.00352058	0.00342045	0.00369521	0.00441594	0.00493801	0.00551163	0.00651556	0.0072755	0.00661629	0.00550956	0.00483784	0.00480456	0.00457869
0.00187616	0.00236716	0.00272523	0.00282948	0.00234321	0.00192248	0.00167896	0.00142237	0.00137947	0.00137014	0.00147032	0.00192251	0.00248993	0.0025429	0.00244457	0.00247039	0.00250733	0.00219146	0.00206073	0.00218073	0.00243403	0.00289762	0.00336648	0.00322953	0.00328004	0.00286289	0.0021276	0.00280594	0.00336148	0.00382266	0.0035654	0.00286852	0.003293	0.00499195	0.00578157	0.00471044	0.00388035	0.00363993	0.00333368	0.00363321	0.00452733	0.00534393	0.00602458	0.00663759	0.006795	0.00584848	0.0049935	0.00501074	0.00562888	0.00577811
0.00192359	0.00240078	0.00236449	0.00227953	0.00246313	0.00295373	0.00298515	0.00264532	0.00258754	0.00265167	0.00292571	0.00358286	0.0040341	0.00393299	0.00386222	0.00288099	0.00322913	0.00360665	0.00380686	0.00354535	0.00261001	0.00238555	0.00369449	0.0051687	0.00538121	0.00446549	0.00335814	0.00288069	0.00279457	0.00344941	0.00424323	0.00487148	0.00568305	0.00659021	0.00637787	0.00543141	0.00514554	0.0064859	0.00811626	0.0105703	0.0143168	0.018005	0.0223378	0.0273678	0.0286382	0.0209288	0.0157671	0.0235905	0.0384975	0.047093
0.00137436	0.00168287	0.00181472	0.00193758	0.00185568	0.00171025	0.00147874	0.00121291	0.00115432	0.00119104	0.00132904	0.00169038	0.00214383	0.00236192	0.00242056	0.00215412	0.00192048	0.001578	0.00141601	0.00140626	0.00144856	0.00167621	0.00208882	0.00228937	0.00228222	0.00214692	0.00196159	0.00196815	0.00184864	0.00194418	0.00205626	0.00214591	0.00252265	0.00314784	0.00337362	0.00314895	0.00270633	0.0024149	0.00217478	0.00233143	0.00296068	0.00358767	0.00406915	0.00439251	0.00451007	0.00417433	0.0037011	0.00326595	0.00282198	0.00240306
0.00127257	0.00155916	0.00166492	0.00182175	0.00174332	0.00161793	0.00142878	0.00113579	0.001025	0.000998461	0.00108351	0.0013853	0.00173476	0.00184679	0.00187086	0.00163746	0.00150982	0.00125691	0.00108717	0.00102019	0.000990767	0.00114798	0.00152859	0.00180113	0.0018897	0.00182906	0.00166956	0.00158511	0.00138712	0.00140501	0.00149172	0.00160475	0.00193585	0.00240863	0.00260248	0.00263188	0.00214655	0.00194633	0.00198657	0.00220373	0.00248886	0.00240455	0.00236692	0.00283988	0.003506	0.0034519	0.00294194	0.00260457	0.00230252	0.00191652
0.00102816	0.00122767	0.00127567	0.00136858	0.00131433	0.00126143	0.00113241	0.000878841	0.000788573	0.000757042	0.000815842	0.00105141	0.00132497	0.00140021	0.0014093	0.00126468	0.00120459	0.00104198	0.000967262	0.00095573	0.000937465	0.00108469	0.00145695	0.00178886	0.00193569	0.00186172	0.00162746	0.00145465	0.00128979	0.00138329	0.00154663	0.00170009	0.00204573	0.00260074	0.00295756	0.00301234	0.00259798	0.0021643	0.00191308	0.00216793	0.00282929	0.00337035	0.00379778	0.00401194	0.00393464	0.00357244	0.00322162	0.00277015	0.00250383	0.00224419
0.00124767	0.00158521	0.00182682	0.00207536	0.00205935	0.00191168	0.00164745	0.00136713	0.00135208	0.00143437	0.0015667	0.00185387	0.00224982	0.00251293	0.00266016	0.0024703	0.00234343	0.00219109	0.00233339	0.00267322	0.0029121	0.00306734	0.00336411	0.0038281	0.00438488	0.00442091	0.00392189	0.00371971	0.00375431	0.00436049	0.00515272	0.00563276	0.00581578	0.00603435	0.00623617	0.00631795	0.00585893	0.00545724	0.00565507	0.00718211	0.00995325	0.0126043	0.0139612	0.0137657	0.0130236	0.0120717	0.011036	0.00997634	0.0088622	0.00912834
0.00112748	0.00139397	0.00155806	0.00176846	0.00168202	0.00147704	0.00123011	0.000943924	0.000859763	0.000878384	0.000995241	0.00126985	0.00159333	0.0017804	0.00188156	0.00162247	0.0014069	0.00113646	0.00101103	0.0010129	0.00105229	0.0012199	0.00153801	0.00177089	0.00194518	0.00189438	0.00162679	0.00154246	0.00136371	0.00135705	0.00137628	0.00142073	0.0017454	0.00232935	0.00258391	0.00243805	0.00234222	0.00233922	0.0021804	0.00231859	0.00277678	0.00316516	0.00357769	0.00399413	0.00407555	0.00374541	0.00349093	0.00302287	0.00314234	0.0031989
0.00104161	0.00124646	0.00130015	0.00138652	0.00135541	0.0013458	0.00125038	0.00105757	0.00106429	0.00113906	0.00127982	0.00159782	0.0019905	0.00214823	0.00222118	0.00214069	0.00213484	0.00191458	0.00180592	0.00179006	0.00177046	0.00193204	0.00233501	0.00255416	0.00254883	0.00246913	0.00244223	0.00265656	0.00276672	0.00329412	0.00378522	0.00399959	0.00443028	0.00539673	0.00629193	0.0064388	0.0056094	0.00465348	0.00433892	0.0053999	0.00723039	0.00867502	0.00971725	0.0100731	0.00985744	0.00924312	0.00856011	0.00760581	0.00682606	0.00705316
0.00105438	0.00141253	0.00173679	0.0020218	0.00206204	0.00186491	0.00146175	0.00108923	0.00101727	0.00110465	0.00129621	0.00164295	0.00206887	0.00230869	0.00243019	0.0022906	0.00201517	0.00161454	0.00150777	0.00166511	0.00191513	0.00233276	0.00299685	0.0035635	0.00372135	0.00372088	0.00377756	0.00365628	0.00327555	0.00318165	0.00307737	0.00304109	0.00369535	0.00478319	0.00484524	0.00421689	0.00360742	0.00365175	0.00360626	0.00392753	0.00487507	0.00572596	0.00655444	0.00788696	0.0094785	0.00917346	0.008312	0.00924415	0.0087618	0.00734548
0.0013259	0.00160944	0.00163883	0.00168443	0.00165349	0.00173117	0.00163283	0.00130472	0.00118843	0.00118329	0.00136328	0.00182913	0.0022443	0.00211615	0.00206432	0.00221965	0.00266012	0.00252548	0.00231311	0.00215467	0.00203534	0.00240843	0.00330938	0.00355078	0.00310816	0.00279658	0.00310269	0.00387058	0.00375295	0.00356434	0.00316475	0.00279619	0.00332338	0.00441453	0.00443382	0.00380956	0.00287412	0.00326402	0.00392443	0.00441752	0.00480357	0.00456927	0.0045668	0.00591195	0.00783411	0.00746114	0.00627749	0.00711103	0.00701074	0.00594195
0.000920519	0.0010768	0.00113538	0.00124118	0.00116216	0.00105405	0.00090173	0.00064692	0.000557833	0.000535043	0.000588683	0.000754658	0.000945576	0.00103737	0.0011017	0.000978492	0.000876678	0.00069171	0.000575901	0.000538935	0.000538296	0.000634401	0.000826052	0.000939355	0.0010086	0.000991337	0.000894372	0.000886343	0.000727933	0.000650351	0.000596722	0.000575264	0.000711374	0.000967783	0.00107251	0.00106076	0.00097335	0.000954296	0.00087396	0.000834066	0.000873864	0.00090047	0.00100202	0.00121718	0.00136805	0.00136253	0.00132525	0.00113782	0.00125725	0.00128814
0.0009126	0.00103545	0.00107793	0.00116304	0.00107255	0.000936994	0.000779039	0.000560894	0.000497098	0.000502163	0.000570979	0.000736302	0.00094371	0.00109901	0.00119853	0.00102322	0.000842472	0.000629563	0.000517511	0.000491546	0.000508252	0.000601697	0.000763361	0.000861126	0.000952618	0.000951369	0.000830641	0.000793375	0.000624994	0.000529312	0.000468419	0.000452056	0.000567323	0.000763914	0.000835091	0.000837167	0.000740624	0.000690772	0.000614689	0.000570249	0.000602431	0.000643461	0.000721709	0.000856958	0.000963225	0.00100507	0.00102682	0.000907883	0.000956777	0.000925298
0.000823744	0.000979134	0.0010904	0.00127821	0.00119642	0.0010291	0.000851224	0.000577522	0.000488163	0.000477593	0.000538316	0.000682578	0.000854155	0.000995854	0.00111019	0.000942453	0.00076351	0.000551344	0.000424063	0.000383047	0.000390868	0.000469419	0.000595523	0.000650401	0.000695465	0.00069886	0.000641948	0.000646207	0.000491133	0.000398071	0.000336919	0.000316044	0.000392565	0.000519502	0.000557121	0.000562834	0.000501337	0.000477488	0.000427147	0.000380218	0.000385553	0.000400325	0.000435708	0.000519359	0.000615578	0.000694279	0.000729888	0.000614925	0.000557991	0.00047501
0.00084989	0.000859582	0.000744855	0.000637038	0.000553357	0.000544687	0.000492961	0.000353902	0.000286478	0.000251533	0.000268924	0.000364894	0.000471026	0.0004762	0.000472873	0.000473834	0.000473972	0.000373743	0.000289776	0.000250561	0.000241773	0.000293858	0.00039992	0.000442833	0.000430848	0.000419137	0.00041787	0.000430773	0.000338764	0.000270634	0.000223531	0.000206674	0.000263877	0.00035677	0.000364213	0.00034545	0.000297275	0.000302677	0.000278397	0.000227295	0.000195136	0.000174187	0.000179516	0.000225074	0.000271662	0.000299474	0.000312064	0.000244633	0.000220049	0.000186692
4.54855e-06	8.44793e-06	1.39701e-05	2.00751e-05	1.89882e-05	1.38363e-05	9.80211e-06	6.85243e-06	7.00398e-06	8.64772e-06	1.079e-05	1.37349e-05	1.86459e-05	2.61152e-05	3.09964e-05	2.43409e-05	1.57302e-05	1.00936e-05	8.9257e-06	9.93187e-06	1.17377e-05	1.39545e-05	1.68124e-05	2.06663e-05	2.66742e-05	2.79259e-05	2.2407e-05	1.80311e-05	1.23104e-05	1.00514e-05	1.00534e-05	1.1407e-05	1.43378e-05	1.80315e-05	2.00153e-05	2.18223e-05	2.08233e-05	1.87944e-05	1.52851e-05	1.29972e-05	1.3062e-05	1.39578e-05	1.62561e-05	2.04676e-05	2.40226e-05	2.36401e-05	2.28795e-05	2.27836e-05	2.31156e-05	1.96438e-05
1.06735e-06	1.90249e-06	2.71637e-06	3.25074e-06	3.93542e-06	4.08503e-06	3.17703e-06	2.3556e-06	2.15214e-06	2.29634e-06	2.76867e-06	3.90221e-06	5.62427e-06	6.46836e-06	6.66813e-06	7.4458e-06	6.84697e-06	5.15431e-06	4.37235e-06	4.53107e-06	5.14472e-06	6.34654e-06	8.52082e-06	1.07747e-05	1.17432e-05	1.23174e-05	1.24495e-05	1.06965e-05	8.58978e-06	8.32717e-06	9.13057e-06	1.06714e-05	1.42974e-05	2.03067e-05	2.388e-05	2.36415e-05	2.54301e-05	2.54787e-05	2.02507e-05	1.67016e-05	1.72411e-05	2.02463e-05	2.50389e-05	3.15124e-05	3.53689e-05	3.28318e-05	3.12481e-05	3.08117e-05	3.25433e-05	2.98074e-05
2.31376e-05	3.58422e-05	3.93668e-05	3.9746e-05	5.41252e-05	7.22276e-05	6.75493e-05	5.3936e-05	4.71884e-05	4.53618e-05	5.43236e-05	8.38087e-05	0.000119481	0.000118302	0.00011249	0.000143305	0.00016315	0.000138753	0.000120934	0.000119676	0.000131722	0.000171352	0.000238624	0.000268127	0.000256118	0.000263352	0.000308861	0.000341987	0.000305875	0.000283805	0.000270874	0.000285867	0.000392974	0.000547901	0.000544842	0.000478472	0.000491589	0.000621847	0.000616723	0.000544581	0.000502872	0.000470628	0.000509655	0.000669914	0.0007662	0.000665599	0.000577925	0.00049361	0.000586015	0.000560978
1.97316e-05	4.02288e-05	6.11124e-05	7.21326e-05	9.15564e-05	9.77193e-05	7.22177e-05	4.84708e-05	3.98394e-05	4.05711e-05	5.13054e-05	7.94071e-05	0.000120149	0.00013389	0.000134077	0.000162691	0.000154034	0.000109945	8.35254e-05	7.80385e-05	8.54e-05	0.000113051	0.000167999	0.000218103	0.00022317	0.000238304	0.000265479	0.000229256	0.000167776	0.000139738	0.000134694	0.000152634	0.000219736	0.000322898	0.000355834	0.000330325	0.000362632	0.000394523	0.000317355	0.000234467	0.000194692	0.00018268	0.000220342	0.000324025	0.000403563	0.000360882	0.000324018	0.000340096	0.000370025	0.000297738
5.53156e-07	1.08702e-06	1.74566e-06	2.1628e-06	2.54373e-06	2.49996e-06	1.86259e-06	1.40357e-06	1.34134e-06	1.48751e-06	1.80719e-06	2.53134e-06	3.77297e-06	4.58877e-06	4.88298e-06	5.5111e-06	4.87538e-06	3.59598e-06	3.07838e-06	3.27558e-06	3.79444e-06	4.68246e-06	6.41408e-06	8.6658e-06	9.82275e-06	1.07818e-05	1.10799e-05	8.95729e-06	6.95378e-06	6.74614e-06	7.56368e-06	8.9354e-06	1.18037e-05	1.68595e-05	2.07372e-05	2.13201e-05	2.31302e-05	2.21746e-05	1.67398e-05	1.35144e-05	1.39245e-05	1.60726e-05	1.97045e-05	2.59041e-05	3.2874e-05	3.43889e-05	3.36467e-05	3.46735e-05	3.09399e-05	2.32758e-05
3.13787e-07	5.85494e-07	9.08399e-07	1.12401e-06	1.29601e-06	1.24417e-06	9.20576e-07	6.99318e-07	6.86926e-07	7.83305e-07	9.74262e-07	1.38585e-06	2.06672e-06	2.5588e-06	2.73725e-06	2.86293e-06	2.43163e-06	1.7746e-06	1.57718e-06	1.73825e-06	2.04135e-06	2.56723e-06	3.58563e-06	4.97106e-06	6.01263e-06	6.37797e-06	5.88879e-06	4.59599e-06	3.49766e-06	3.43347e-06	3.93859e-06	4.74159e-06	6.36745e-06	9.17355e-06	1.17498e-05	1.29754e-05	1.2815e-05	1.11352e-05	8.22817e-06	6.73896e-06	7.27361e-06	8.63406e-06	1.04969e-05	1.3304e-05	1.6058e-05	1.68678e-05	1.70355e-05	1.61728e-05	1.44097e-05	1.10116e-05
5.11455e-06	9.79218e-06	1.40451e-05	1.60594e-05	2.07304e-05	2.31803e-05	1.8056e-05	1.27147e-05	1.06371e-05	1.06663e-05	1.34737e-05	2.13376e-05	3.26142e-05	3.58785e-05	3.58594e-05	4.5025e-05	4.45276e-05	3.31313e-05	2.60548e-05	2.47186e-05	2.72092e-05	3.62404e-05	5.41034e-05	6.99207e-05	7.15194e-05	7.73372e-05	8.8792e-05	8.0414e-05	6.1881e-05	5.34701e-05	5.20544e-05	5.88828e-05	8.5183e-05	0.000126415	0.000139946	0.000131404	0.000147945	0.000166349	0.000139156	0.000108023	9.35197e-05	8.92374e-05	0.000106954	0.000157112	0.0001996	0.000184097	0.00017116	0.000187086	0.000203054	0.000166374
1.75452e-06	3.99984e-06	7.00732e-06	8.88869e-06	1.0498e-05	9.93092e-06	6.90218e-06	4.96013e-06	4.78043e-06	5.52619e-06	7.01265e-06	1.02226e-05	1.58748e-05	1.99824e-05	2.14281e-05	2.38137e-05	2.02311e-05	1.43025e-05	1.22158e-05	1.3513e-05	1.62883e-05	2.09552e-05	3.00527e-05	4.2659e-05	4.97239e-05	5.35348e-05	5.30095e-05	4.10213e-05	3.13555e-05	3.23528e-05	3.95612e-05	4.97778e-05	6.75236e-05	9.79787e-05	0.000127872	0.000139176	0.000139388	0.00011833	8.45783e-05	7.43818e-05	9.30674e-05	0.000122639	0.000153761	0.000190114	0.00023089	0.00025358	0.000254522	0.000231897	0.0001797	0.000128216
2.07287e-06	4.6167e-06	8.1412e-06	1.0468e-05	1.21822e-05	1.14639e-05	8.17668e-06	6.09722e-06	5.92409e-06	6.7715e-06	8.36705e-06	1.18141e-05	1.82495e-05	2.33545e-05	2.5556e-05	2.87732e-05	2.4624e-05	1.77278e-05	1.49979e-05	1.60817e-05	1.89311e-05	2.34149e-05	3.26641e-05	4.68063e-05	5.53416e-05	6.2119e-05	6.35616e-05	4.90894e-05	3.69827e-05	3.55194e-05	4.02422e-05	4.80737e-05	6.36731e-05	9.35395e-05	0.000121335	0.000129013	0.000144069	0.000135181	9.80394e-05	7.69684e-05	7.82751e-05	9.04367e-05	0.00011201	0.000152995	0.00021101	0.000236495	0.000240529	0.000260903	0.000223665	0.000159873
3.5565e-07	7.16363e-07	1.17604e-06	1.4785e-06	1.67033e-06	1.53772e-06	1.12956e-06	9.49982e-07	1.07364e-06	1.34168e-06	1.69759e-06	2.35146e-06	3.48566e-06	4.43144e-06	4.77723e-06	4.81448e-06	3.92878e-06	2.94589e-06	2.9462e-06	3.60468e-06	4.46617e-06	5.61299e-06	7.67843e-06	1.0938e-05	1.39775e-05	1.46021e-05	1.23502e-05	9.17832e-06	7.54808e-06	8.79999e-06	1.14929e-05	1.45349e-05	1.91329e-05	2.7352e-05	3.8027e-05	4.47439e-05	4.05102e-05	2.9423e-05	2.03857e-05	2.01674e-05	2.8936e-05	4.02021e-05	4.90747e-05	5.64781e-05	6.55677e-05	7.55658e-05	7.84633e-05	6.48386e-05	4.61074e-05	3.3469e-05
1.2929e-07	1.97445e-07	2.58884e-07	2.83723e-07	3.41913e-07	3.72371e-07	3.07734e-07	2.50178e-07	2.46411e-07	2.71177e-07	3.36368e-07	4.85573e-07	6.97384e-07	7.8335e-07	7.88643e-07	8.88894e-07	8.54093e-07	7.02475e-07	6.84843e-07	8.00238e-07	9.86995e-07	1.28672e-06	1.76752e-06	2.24288e-06	2.43374e-06	2.47779e-06	2.44323e-06	2.19119e-06	2.05007e-06	2.51617e-06	3.36506e-06	4.37294e-06	5.82826e-06	7.9936e-06	9.94633e-06	1.06401e-05	9.89456e-06	8.27844e-06	6.63659e-06	7.20773e-06	1.0665e-05	1.51851e-05	1.9188e-05	2.26631e-05	2.5918e-05	2.80533e-05	2.75411e-05	2.26462e-05	1.73143e-05	1.45082e-05
2.13825e-06	4.15703e-06	5.95898e-06	6.675e-06	8.78731e-06	1.00318e-05	7.76791e-06	5.33295e-06	4.31291e-06	4.2783e-06	5.65868e-06	9.54501e-06	1.51244e-05	1.6704e-05	1.67005e-05	2.16672e-05	2.15785e-05	1.5803e-05	1.20968e-05	1.12628e-05	1.25305e-05	1.74441e-05	2.73049e-05	3.64461e-05	3.7388e-05	4.11136e-05	4.85336e-05	4.36115e-05	3.30378e-05	2.83872e-05	2.81018e-05	3.31345e-05	5.00464e-05	7.68298e-05	8.76319e-05	8.40042e-05	9.71034e-05	0.000108726	8.95542e-05	6.96768e-05	6.26203e-05	6.37143e-05	8.0254e-05	0.000119821	0.000156565	0.000150692	0.000145273	0.000164221	0.000172822	0.00013964
1.29656e-07	2.05873e-07	3.00518e-07	3.77066e-07	3.66777e-07	2.85724e-07	2.49739e-07	3.24514e-07	4.82789e-07	6.38614e-07	7.71438e-07	1.00944e-06	1.44772e-06	1.86078e-06	1.97441e-06	1.72182e-06	1.30391e-06	1.11334e-06	1.45896e-06	2.05754e-06	2.61088e-06	3.17798e-06	4.21112e-06	6.14244e-06	8.44123e-06	8.57516e-06	6.31394e-06	4.49569e-06	4.14007e-06	5.69203e-06	8.0282e-06	1.04019e-05	1.37588e-05	2.0048e-05	3.06974e-05	3.91782e-05	3.16386e-05	1.82045e-05	1.21362e-05	1.55226e-05	2.6472e-05	3.76396e-05	4.49604e-05	5.0618e-05	6.05413e-05	7.8963e-05	8.50647e-05	5.94881e-05	3.30897e-05	2.23905e-05
1.19658e-06	2.30479e-06	3.31487e-06	3.74526e-06	4.77915e-06	5.33169e-06	4.18872e-06	3.09907e-06	2.82958e-06	3.05457e-06	3.99053e-06	6.4391e-06	1.01518e-05	1.16744e-05	1.18826e-05	1.43375e-05	1.37068e-05	1.02652e-05	8.7981e-06	9.13626e-06	1.0573e-05	1.41316e-05	2.1256e-05	2.96242e-05	3.42508e-05	3.68946e-05	3.75651e-05	3.17757e-05	2.48362e-05	2.39083e-05	2.65066e-05	3.23898e-05	4.7109e-05	7.25829e-05	9.50839e-05	0.000106225	0.00010513	9.4168e-05	7.31203e-05	6.34064e-05	7.05683e-05	8.2656e-05	0.000100844	0.000134887	0.000175755	0.000199975	0.000208838	0.000193475	0.000167125	0.000127956
6.81053e-08	8.18898e-08	9.71254e-08	1.06773e-07	1.1627e-07	1.1367e-07	9.47107e-08	8.07146e-08	7.82458e-08	7.83194e-08	8.65039e-08	1.13592e-07	1.56999e-07	1.80501e-07	1.84151e-07	1.9304e-07	1.76017e-07	1.4417e-07	1.38782e-07	1.5437e-07	1.74341e-07	2.06141e-07	2.74274e-07	3.71253e-07	4.40726e-07	4.65415e-07	4.34498e-07	3.48738e-07	2.85715e-07	3.0498e-07	3.65177e-07	4.49432e-07	6.07944e-07	8.92022e-07	1.22012e-06	1.40853e-06	1.30617e-06	1.01899e-06	7.51472e-07	7.36933e-07	9.89474e-07	1.29932e-06	1.5916e-06	1.96764e-06	2.50221e-06	3.03856e-06	3.1846e-06	2.6369e-06	1.89635e-06	1.41452e-06
6.26133e-08	6.94856e-08	7.63243e-08	8.12717e-08	8.51535e-08	8.26224e-08	7.40956e-08	6.97188e-08	7.21117e-08	7.30476e-08	7.79993e-08	9.66823e-08	1.26067e-07	1.41137e-07	1.40105e-07	1.34169e-07	1.23263e-07	1.14427e-07	1.29295e-07	1.58844e-07	1.85319e-07	2.12983e-07	2.66462e-07	3.50145e-07	4.27938e-07	4.34462e-07	3.62939e-07	2.92479e-07	2.78688e-07	3.60281e-07	4.86055e-07	6.23321e-07	8.19361e-07	1.16106e-06	1.66424e-06	2.01933e-06	1.68166e-06	1.08596e-06	8.02503e-07	1.0117e-06	1.65827e-06	2.34643e-06	2.86777e-06	3.35788e-06	4.12396e-06	5.25231e-06	5.5293e-06	3.9905e-06	2.41367e-06	1.89364e-06
6.10938e-08	6.62487e-08	7.15824e-08	7.62035e-08	7.85514e-08	7.50869e-08	6.8587e-08	6.68281e-08	7.08324e-08	7.20029e-08	7.57537e-08	9.27107e-08	1.21288e-07	1.36803e-07	1.35365e-07	1.27317e-07	1.15531e-07	1.09171e-07	1.28627e-07	1.57967e-07	1.81075e-07	2.02832e-07	2.5026e-07	3.39083e-07	4.39403e-07	4.48515e-07	3.52295e-07	2.69664e-07	2.51453e-07	3.21357e-07	4.25073e-07	5.36549e-07	7.0886e-07	1.04117e-06	1.59882e-06	2.04058e-06	1.64805e-06	9.6583e-07	6.77627e-07	8.7565e-07	1.44376e-06	1.98981e-06	2.36839e-06	2.78196e-06	3.59088e-06	4.94574e-06	5.38239e-06	3.72171e-06	2.06496e-06	1.52504e-06
6.91011e-08	8.10298e-08	9.36966e-08	1.02752e-07	1.08716e-07	1.05379e-07	1.02637e-07	1.12494e-07	1.32548e-07	1.41454e-07	1.55104e-07	2.13527e-07	3.08979e-07	3.77964e-07	3.76992e-07	3.04385e-07	2.60888e-07	2.935e-07	4.16923e-07	5.7997e-07	7.29037e-07	8.80291e-07	1.14249e-06	1.54818e-06	1.96147e-06	1.88372e-06	1.34017e-06	1.04853e-06	1.28233e-06	2.1064e-06	3.2232e-06	4.3419e-06	5.72796e-06	8.10938e-06	1.18199e-05	1.44164e-05	1.16101e-05	6.97989e-06	5.13779e-06	7.42003e-06	1.33518e-05	1.97258e-05	2.47949e-05	2.97683e-05	3.77463e-05	4.9189e-05	5.15223e-05	3.62562e-05	2.10392e-05	1.75078e-05
6.26822e-08	6.84724e-08	7.53294e-08	8.22386e-08	8.47068e-08	7.98343e-08	7.56471e-08	8.03024e-08	9.23998e-08	9.78388e-08	1.0424e-07	1.33061e-07	1.83643e-07	2.12398e-07	2.08096e-07	1.92203e-07	1.71703e-07	1.70075e-07	2.20975e-07	2.86281e-07	3.36983e-07	3.81059e-07	4.75347e-07	6.53784e-07	8.44756e-07	8.61778e-07	6.82102e-07	5.18926e-07	5.03037e-07	6.76873e-07	9.35661e-07	1.22083e-06	1.64462e-06	2.4547e-06	3.82393e-06	4.8942e-06	3.95264e-06	2.30456e-06	1.62698e-06	2.1705e-06	3.61578e-06	4.98445e-06	6.02012e-06	7.32315e-06	9.86693e-06	1.39798e-05	1.5236e-05	1.03587e-05	5.60024e-06	4.33587e-06
5.93441e-08	6.17016e-08	6.4733e-08	6.82354e-08	7.14991e-08	6.97035e-08	6.41628e-08	6.13797e-08	6.16274e-08	5.83319e-08	5.83693e-08	6.95835e-08	8.80865e-08	9.45517e-08	9.06872e-08	8.78963e-08	8.62486e-08	8.59505e-08	9.93237e-08	1.16573e-07	1.28231e-07	1.37454e-07	1.62366e-07	2.09651e-07	2.59031e-07	2.66422e-07	2.21613e-07	1.7736e-07	1.67115e-07	2.05122e-07	2.60967e-07	3.24769e-07	4.29492e-07	6.35261e-07	9.76576e-07	1.24275e-06	1.0094e-06	6.04584e-07	4.38486e-07	5.66626e-07	9.07535e-07	1.219e-06	1.45031e-06	1.76701e-06	2.42069e-06	3.48352e-06	3.82631e-06	2.60868e-06	1.42894e-06	1.11488e-06
6.5527e-08	7.2183e-08	8.06925e-08	9.03135e-08	9.43022e-08	8.96661e-08	8.84849e-08	9.97972e-08	1.20021e-07	1.27526e-07	1.35131e-07	1.80838e-07	2.61666e-07	3.05194e-07	2.94539e-07	2.71414e-07	2.48123e-07	2.60052e-07	3.57287e-07	4.62328e-07	5.42102e-07	6.11865e-07	7.64386e-07	1.0476e-06	1.33867e-06	1.36432e-06	1.08705e-06	8.30461e-07	8.38127e-07	1.16004e-06	1.63086e-06	2.15128e-06	2.92333e-06	4.41956e-06	6.91763e-06	8.82412e-06	7.17551e-06	4.24496e-06	3.01811e-06	4.03163e-06	6.6588e-06	9.11407e-06	1.11094e-05	1.39477e-05	1.96022e-05	2.84906e-05	3.11922e-05	2.11385e-05	1.14202e-05	9.18105e-06
6.20386e-08	6.50109e-08	6.94413e-08	7.51347e-08	7.92548e-08	7.70943e-08	7.33704e-08	7.57628e-08	8.28143e-08	8.22068e-08	8.37632e-08	1.07072e-07	1.48249e-07	1.65732e-07	1.57592e-07	1.52994e-07	1.47793e-07	1.52497e-07	1.97482e-07	2.41767e-07	2.73897e-07	3.02613e-07	3.71176e-07	4.98603e-07	6.25425e-07	6.44184e-07	5.32548e-07	4.14343e-07	4.03594e-07	5.28498e-07	7.1468e-07	9.27417e-07	1.2636e-06	1.93258e-06	3.04937e-06	3.90585e-06	3.18942e-06	1.9012e-06	1.35717e-06	1.77784e-06	2.85532e-06	3.81534e-06	4.60041e-06	5.83964e-06	8.43728e-06	1.25907e-05	1.39281e-05	9.37925e-06	5.02147e-06	4.02867e-06
8.32589e-08	1.02258e-07	1.1979e-07	1.32267e-07	1.3507e-07	1.32325e-07	1.38345e-07	1.84572e-07	2.67192e-07	3.10714e-07	3.34004e-07	4.69636e-07	7.34455e-07	8.31506e-07	7.64525e-07	8.3351e-07	8.04031e-07	7.79642e-07	1.08755e-06	1.29094e-06	1.46338e-06	1.70022e-06	2.21211e-06	3.11326e-06	3.97816e-06	4.12725e-06	3.4386e-06	2.5842e-06	2.36061e-06	3.02028e-06	4.08873e-06	5.34077e-06	7.45091e-06	1.18807e-05	1.96198e-05	2.58211e-05	2.10263e-05	1.21793e-05	8.45683e-06	1.09652e-05	1.71313e-05	2.19947e-05	2.58559e-05	3.31997e-05	5.03896e-05	7.95884e-05	9.0026e-05	5.93295e-05	3.06002e-05	2.37385e-05
6.20194e-08	6.27399e-08	6.5424e-08	7.01538e-08	7.50098e-08	7.38863e-08	6.9356e-08	6.84952e-08	6.98817e-08	6.47066e-08	6.28166e-08	7.69579e-08	1.02033e-07	1.09722e-07	1.0297e-07	1.03313e-07	1.06651e-07	1.12559e-07	1.40709e-07	1.62503e-07	1.76939e-07	1.90071e-07	2.26101e-07	2.91062e-07	3.49663e-07	3.64223e-07	3.18309e-07	2.57176e-07	2.49491e-07	3.13093e-07	4.06023e-07	5.15165e-07	7.02752e-07	1.08811e-06	1.70773e-06	2.16494e-06	1.79611e-06	1.11581e-06	8.16762e-07	1.04564e-06	1.60367e-06	2.07107e-06	2.48417e-06	3.23568e-06	4.87314e-06	7.49045e-06	8.36827e-06	5.62617e-06	3.01687e-06	2.46894e-06
6.17732e-08	6.09831e-08	6.25117e-08	6.64068e-08	7.15311e-08	7.05445e-08	6.48206e-08	6.07177e-08	5.67225e-08	4.8566e-08	4.51305e-08	5.04738e-08	5.91465e-08	5.96009e-08	5.62778e-08	5.6327e-08	6.17072e-08	6.54077e-08	7.07058e-08	7.69017e-08	7.89203e-08	7.73425e-08	8.14449e-08	9.21765e-08	1.01809e-07	1.08165e-07	1.02674e-07	9.12445e-08	8.60918e-08	9.2845e-08	9.98014e-08	1.10882e-07	1.39651e-07	2.00025e-07	2.85304e-07	3.4266e-07	2.91675e-07	2.04335e-07	1.66915e-07	2.00459e-07	2.81131e-07	3.46369e-07	4.02732e-07	5.08666e-07	7.42803e-07	1.11012e-06	1.2358e-06	8.5408e-07	4.87639e-07	4.0898e-07
6.62237e-08	6.70036e-08	7.02722e-08	7.61818e-08	8.13844e-08	8.05623e-08	7.73227e-08	8.10663e-08	8.9919e-08	8.6464e-08	8.28276e-08	1.05164e-07	1.49845e-07	1.62605e-07	1.49412e-07	1.61313e-07	1.71868e-07	1.82048e-07	2.48539e-07	2.73088e-07	2.94539e-07	3.3048e-07	4.09397e-07	5.3021e-07	6.1626e-07	6.44074e-07	5.88979e-07	4.76749e-07	4.6158e-07	5.91603e-07	7.79791e-07	9.9278e-07	1.38222e-06	2.22002e-06	3.53024e-06	4.46053e-06	3.76297e-06	2.41547e-06	1.79194e-06	2.2972e-06	3.36019e-06	4.15244e-06	4.97343e-06	6.66363e-06	1.04708e-05	1.66515e-05	1.88289e-05	1.25831e-05	6.69885e-06	5.54728e-06
6.47263e-08	6.27102e-08	6.39522e-08	6.85061e-08	7.46039e-08	7.36399e-08	6.76414e-08	6.338e-08	5.83005e-08	4.85169e-08	4.40384e-08	4.81985e-08	5.5231e-08	5.49384e-08	5.20012e-08	5.27451e-08	5.94732e-08	6.39084e-08	6.76397e-08	7.23567e-08	7.30859e-08	6.95676e-08	6.99157e-08	7.55243e-08	8.0984e-08	8.76749e-08	8.65834e-08	7.9352e-08	7.44441e-08	7.61697e-08	7.47779e-08	7.65639e-08	9.16203e-08	1.25351e-07	1.66514e-07	1.90268e-07	1.67524e-07	1.31605e-07	1.16707e-07	1.35229e-07	1.74173e-07	2.02209e-07	2.27907e-07	2.81121e-07	4.03746e-07	5.94823e-07	6.64293e-07	4.72225e-07	2.85307e-07	2.45386e-07
6.66689e-08	6.39242e-08	6.5004e-08	6.99662e-08	7.66677e-08	7.56845e-08	6.94771e-08	6.50552e-08	5.91922e-08	4.84066e-08	4.34019e-08	4.68725e-08	5.278e-08	5.20002e-08	4.93251e-08	5.02093e-08	5.74392e-08	6.21119e-08	6.39834e-08	6.8268e-08	6.83715e-08	6.33859e-08	6.11243e-08	6.36474e-08	6.73619e-08	7.40475e-08	7.45639e-08	6.9837e-08	6.4764e-08	6.22445e-08	5.46651e-08	5.0155e-08	5.43046e-08	6.45961e-08	7.03596e-08	7.00926e-08	6.56982e-08	6.53743e-08	6.75193e-08	7.06516e-08	8.02045e-08	8.6395e-08	8.73325e-08	9.05006e-08	1.03599e-07	1.21015e-07	1.30295e-07	1.1264e-07	9.19694e-08	8.19556e-08
6.91114e-08	6.55995e-08	6.65581e-08	7.20639e-08	7.94436e-08	7.84262e-08	7.20461e-08	6.7668e-08	6.13147e-08	4.95272e-08	4.39017e-08	4.71048e-08	5.28329e-08	5.19482e-08	4.93455e-08	5.06335e-08	5.86082e-08	6.38335e-08	6.56218e-08	6.99079e-08	6.98853e-08	6.43606e-08	6.12853e-08	6.33781e-08	6.72533e-08	7.456e-08	7.54055e-08	7.07688e-08	6.57743e-08	6.28332e-08	5.41666e-08	4.87332e-08	5.19904e-08	6.08321e-08	6.45885e-08	6.3012e-08	5.9945e-08	6.21315e-08	6.5789e-08	6.82576e-08	7.61352e-08	8.08777e-08	8.01512e-08	8.02633e-08	8.78285e-08	9.72129e-08	1.04234e-07	9.54548e-08	8.28936e-08	7.46039e-08
7.20607e-08	6.76641e-08	6.8486e-08	7.46314e-08	8.27849e-08	8.17044e-08	7.51138e-08	7.07997e-08	6.39099e-08	5.0975e-08	4.46344e-08	4.75653e-08	5.31543e-08	5.21769e-08	4.96488e-08	5.13955e-08	6.02101e-08	6.60455e-08	6.7799e-08	7.21228e-08	7.19937e-08	6.59246e-08	6.20347e-08	6.37879e-08	6.79594e-08	7.59892e-08	7.7102e-08	7.24307e-08	6.7516e-08	6.42704e-08	5.46019e-08	4.83656e-08	5.10625e-08	5.92172e-08	6.21254e-08	6.00448e-08	5.77082e-08	6.12776e-08	6.59402e-08	6.82217e-08	7.54183e-08	7.94739e-08	7.78676e-08	7.64317e-08	8.18396e-08	8.86068e-08	9.52859e-08	8.99187e-08	8.02234e-08	7.26521e-08
7.56349e-08	7.01979e-08	7.08575e-08	7.7758e-08	8.68036e-08	8.56212e-08	7.8773e-08	7.45466e-08	6.70534e-08	5.27845e-08	4.56092e-08	4.82426e-08	5.37051e-08	5.26346e-08	5.01901e-08	5.24583e-08	6.22269e-08	6.87358e-08	7.04563e-08	7.48444e-08	7.46139e-08	6.79618e-08	6.3189e-08	6.4615e-08	6.91764e-08	7.80352e-08	7.93912e-08	7.46185e-08	6.97856e-08	6.62546e-08	5.55147e-08	4.84369e-08	5.06427e-08	5.83174e-08	6.06852e-08	5.83192e-08	5.65664e-08	6.12601e-08	6.683e-08	6.90351e-08	7.58349e-08	7.9427e-08	7.71371e-08	7.44869e-08	7.85443e-08	8.4028e-08	9.08734e-08	8.75727e-08	7.94233e-08	7.22873e-08
8.00011e-08	7.33168e-08	7.37747e-08	8.15743e-08	9.16602e-08	9.03233e-08	8.31591e-08	7.90554e-08	7.08743e-08	5.50335e-08	4.68689e-08	4.91647e-08	5.45047e-08	5.3335e-08	5.09869e-08	5.38564e-08	6.47222e-08	7.19814e-08	7.36582e-08	7.81384e-08	7.7808e-08	7.05194e-08	6.47607e-08	6.58481e-08	7.08945e-08	8.07091e-08	8.22924e-08	7.73562e-08	7.2613e-08	6.87962e-08	5.68605e-08	4.88502e-08	5.0574e-08	5.78667e-08	5.98345e-08	5.72852e-08	5.60672e-08	6.18132e-08	6.8284e-08	7.0455e-08	7.70031e-08	8.02419e-08	7.73481e-08	7.35892e-08	7.66277e-08	8.14221e-08	8.87e-08	8.68861e-08	7.96847e-08	7.2844e-08
8.53982e-08	7.71866e-08	7.73831e-08	8.62645e-08	9.758e-08	9.60152e-08	8.84613e-08	8.45333e-08	7.55577e-08	5.78359e-08	4.84793e-08	5.03799e-08	5.55942e-08	5.43141e-08	5.20794e-08	5.56535e-08	6.77982e-08	7.59024e-08	7.75157e-08	8.212e-08	8.1689e-08	7.36967e-08	6.68132e-08	6.7533e-08	7.31735e-08	8.41013e-08	8.58968e-08	8.07274e-08	7.60903e-08	7.19796e-08	5.86748e-08	4.95977e-08	5.08164e-08	5.77813e-08	5.94254e-08	5.67509e-08	5.60627e-08	6.28733e-08	7.02836e-08	7.24365e-08	7.88278e-08	8.1778e-08	7.83142e-08	7.34581e-08	7.56342e-08	8.00775e-08	8.79821e-08	8.73519e-08	8.07535e-08	7.41228e-08
9.21793e-08	8.2051e-08	8.18936e-08	9.20938e-08	1.04886e-07	1.02989e-07	9.49497e-08	9.1278e-08	8.13707e-08	6.13583e-08	5.05375e-08	5.19606e-08	5.70383e-08	5.56299e-08	5.35311e-08	5.79466e-08	7.16053e-08	8.06715e-08	8.219e-08	8.69586e-08	8.64245e-08	7.76457e-08	6.94528e-08	6.97573e-08	7.61249e-08	8.83662e-08	9.03549e-08	8.48661e-08	8.03636e-08	7.59467e-08	6.10411e-08	5.07128e-08	5.1376e-08	5.8043e-08	5.94058e-08	5.66426e-08	5.65092e-08	6.44537e-08	7.28755e-08	7.50103e-08	8.13184e-08	8.40212e-08	7.99967e-08	7.39969e-08	7.53786e-08	7.96975e-08	8.84057e-08	8.87869e-08	8.25571e-08	7.60784e-08
1.00887e-07	8.82822e-08	8.76223e-08	9.94555e-08	1.14055e-07	1.11672e-07	1.03021e-07	9.97309e-08	8.87121e-08	6.5849e-08	5.31886e-08	5.40163e-08	5.89357e-08	5.73713e-08	5.54392e-08	6.08811e-08	7.63639e-08	8.65386e-08	8.79144e-08	9.29e-08	9.22579e-08	8.25918e-08	7.28425e-08	7.26601e-08	7.99242e-08	9.37399e-08	9.58935e-08	8.99718e-08	8.565e-08	8.09132e-08	6.40961e-08	5.22651e-08	5.22909e-08	5.86716e-08	5.97732e-08	5.69461e-08	5.74194e-08	6.6619e-08	7.61572e-08	7.82595e-08	8.45507e-08	8.70316e-08	8.24402e-08	7.52021e-08	7.58e-08	8.0169e-08	8.98675e-08	9.11606e-08	8.51157e-08	7.87468e-08
1.12402e-07	9.6476e-08	9.50635e-08	1.08957e-07	1.25822e-07	1.22722e-07	1.13286e-07	1.10576e-07	9.82013e-08	7.1695e-08	5.66584e-08	5.67168e-08	6.14399e-08	5.96771e-08	5.79549e-08	6.46808e-08	8.24085e-08	9.38763e-08	9.50353e-08	1.00311e-07	9.95514e-08	8.88759e-08	7.72341e-08	7.64588e-08	8.48434e-08	1.00583e-07	1.02856e-07	9.63438e-08	9.2276e-08	8.72064e-08	6.8052e-08	5.43698e-08	5.36347e-08	5.97234e-08	6.0565e-08	5.76906e-08	5.88539e-08	6.94886e-08	8.02842e-08	8.23229e-08	8.8665e-08	9.09373e-08	8.57617e-08	7.71406e-08	7.69177e-08	8.14899e-08	9.23956e-08	9.45476e-08	8.85214e-08	8.22303e-08
1.28248e-07	1.07651e-07	1.05035e-07	1.21586e-07	1.41381e-07	1.37199e-07	1.26731e-07	1.24932e-07	1.10857e-07	7.95328e-08	6.13173e-08	6.03403e-08	6.48016e-08	6.27732e-08	6.13234e-08	6.97066e-08	9.02709e-08	1.03267e-07	1.0409e-07	1.09761e-07	1.08868e-07	9.70366e-08	8.30308e-08	8.1503e-08	9.13169e-08	1.09468e-07	1.11779e-07	1.04448e-07	1.00751e-07	9.53416e-08	7.32466e-08	5.72146e-08	5.55331e-08	6.13026e-08	6.18645e-08	5.89537e-08	6.0931e-08	7.32572e-08	8.5497e-08	8.74153e-08	9.38873e-08	9.59507e-08	9.01667e-08	7.99567e-08	7.88268e-08	8.37538e-08	9.6137e-08	9.91273e-08	9.29464e-08	8.67092e-08
1.51324e-07	1.23709e-07	1.18997e-07	1.39061e-07	1.628e-07	1.56936e-07	1.4508e-07	1.44777e-07	1.28488e-07	9.04905e-08	6.78185e-08	6.53755e-08	6.94597e-08	6.70524e-08	6.59704e-08	7.6581e-08	1.00855e-07	1.15681e-07	1.15966e-07	1.22202e-07	1.21136e-07	1.0798e-07	9.09214e-08	8.83904e-08	1.00081e-07	1.21352e-07	1.23559e-07	1.15053e-07	1.11922e-07	1.0618e-07	8.02467e-08	6.11165e-08	5.82015e-08	6.35929e-08	6.38262e-08	6.08835e-08	6.38604e-08	7.82451e-08	9.21757e-08	9.38727e-08	1.00578e-07	1.02413e-07	9.59953e-08	8.39079e-08	8.17221e-08	8.71718e-08	1.01389e-07	1.05222e-07	9.86791e-08	9.24782e-08
1.87944e-07	1.48685e-07	1.39851e-07	1.64659e-07	1.94029e-07	1.85441e-07	1.71664e-07	1.73994e-07	1.5466e-07	1.06793e-07	7.74434e-08	7.27765e-08	7.62667e-08	7.32722e-08	7.27136e-08	8.64912e-08	1.1586e-07	1.32899e-07	1.32275e-07	1.39366e-07	1.38041e-07	1.23382e-07	1.02199e-07	9.82442e-08	1.12502e-07	1.37998e-07	1.39832e-07	1.29558e-07	1.27328e-07	1.21301e-07	9.00914e-08	6.66567e-08	6.2037e-08	6.69355e-08	6.67403e-08	6.37601e-08	6.80237e-08	8.5011e-08	1.00962e-07	1.02252e-07	1.09346e-07	1.10897e-07	1.0383e-07	8.94542e-08	8.59693e-08	9.21476e-08	1.08698e-07	1.13397e-07	1.06211e-07	1.00034e-07
2.55209e-07	1.93142e-07	1.74439e-07	2.05519e-07	2.43671e-07	2.30469e-07	2.14043e-07	2.21567e-07	1.97693e-07	1.33619e-07	9.3157e-08	8.47435e-08	8.71767e-08	8.31509e-08	8.33972e-08	1.02092e-07	1.3901e-07	1.58718e-07	1.56415e-07	1.64949e-07	1.63109e-07	1.46846e-07	1.19703e-07	1.13531e-07	1.31538e-07	1.63167e-07	1.64062e-07	1.50917e-07	1.50214e-07	1.44057e-07	1.04986e-07	7.50639e-08	6.78797e-08	7.2053e-08	7.12179e-08	6.81695e-08	7.4202e-08	9.46601e-08	1.13077e-07	1.13585e-07	1.21335e-07	1.22463e-07	1.14778e-07	9.75028e-08	9.23072e-08	9.9493e-08	1.19131e-07	1.24732e-07	1.1647e-07	1.10302e-07
4.25453e-07	2.99942e-07	2.45595e-07	2.8066e-07	3.3453e-07	3.13891e-07	2.95096e-07	3.15594e-07	2.84073e-07	1.8748e-07	1.24342e-07	1.08239e-07	1.08358e-07	1.02025e-07	1.03681e-07	1.31443e-07	1.81383e-07	2.04048e-07	1.98014e-07	2.09555e-07	2.06165e-07	1.88751e-07	1.51894e-07	1.41652e-07	1.65823e-07	2.07525e-07	2.06072e-07	1.87598e-07	1.89677e-07	1.8393e-07	1.31174e-07	8.97945e-08	7.80992e-08	8.09872e-08	7.89595e-08	7.57137e-08	8.44856e-08	1.1005e-07	1.31545e-07	1.30328e-07	1.39332e-07	1.39607e-07	1.31519e-07	1.10355e-07	1.02657e-07	1.11277e-07	1.35306e-07	1.41816e-07	1.31703e-07	1.25468e-07
0.000318559	0.000225015	9.70752e-05	5.78506e-06	-2.40819e-05	-3.50469e-06	1.57001e-05	2.18945e-05	3.19494e-05	2.25347e-05	1.26467e-05	1.05262e-05	1.02653e-05	7.99024e-06	7.4478e-06	1.0742e-05	1.50174e-05	1.40818e-05	1.28612e-05	1.49912e-05	9.81675e-06	1.28e-05	1.42612e-05	1.42496e-05	1.36096e-05	1.14577e-05	1.142e-05	1.41289e-05	9.72094e-06	1.01029e-05	7.22973e-06	3.99535e-06	3.00299e-06	2.9585e-06	2.33844e-06	1.90786e-06	2.41393e-06	3.30384e-06	3.36637e-06	2.57733e-06	3.2133e-06	2.19455e-06	2.51779e-06	2.95581e-06	3.02601e-06	2.94502e-06	2.67204e-06	2.30571e-06	3.07588e-06	2.20313e-06
0.00372416	0.00227352	0.00114396	0.000818933	0.000974806	0.000844469	0.000859561	0.00118933	0.00111495	0.00068326	0.000382972	0.000277292	0.000238875	0.000204427	0.000215126	0.000295988	0.000388439	0.000362838	0.000310929	0.000346857	0.000317063	0.000341074	0.000278124	0.0002385	0.000275684	0.000343495	0.000318019	0.000263604	0.000286271	0.000305753	0.000199479	0.000109583	7.48816e-05	6.32062e-05	5.12585e-05	4.76667e-05	6.01184e-05	7.64125e-05	7.35356e-05	5.47159e-05	6.39663e-05	5.50647e-05	6.2246e-05	5.63326e-05	4.71658e-05	4.9158e-05	6.06835e-05	5.91179e-05	4.97007e-05	4.78595e-05
0.00380353	0.00266746	0.00218256	0.0026013	0.00305137	0.00248636	0.00223797	0.00267831	0.00244235	0.00150305	0.000849509	0.000617794	0.000536433	0.000467275	0.000502723	0.000709341	0.000952712	0.000907997	0.000781478	0.000867517	0.000819376	0.000877106	0.000699708	0.000596052	0.000707456	0.000904161	0.000823277	0.000673924	0.000761446	0.000801898	0.000521405	0.000286136	0.000193345	0.000162385	0.000133559	0.00012632	0.000161425	0.000209201	0.000205714	0.000156347	0.00018163	0.000160745	0.000180493	0.000157844	0.00012891	0.000136925	0.000175533	0.000172786	0.000140467	0.000139815
0.00342933	0.00294556	0.00324987	0.00436951	0.00501115	0.00401087	0.00355479	0.00406671	0.00370139	0.00231037	0.00132207	0.000971216	0.00085494	0.000753359	0.000817537	0.00118217	0.001638	0.00160545	0.00139881	0.00155171	0.00147833	0.00157096	0.00124481	0.00106608	0.00128023	0.00164119	0.00148898	0.00123427	0.00139692	0.00146144	0.000953428	0.000523442	0.00035167	0.000296188	0.000246564	0.000235968	0.000306958	0.000408359	0.000412571	0.000320832	0.000368482	0.000333653	0.000373536	0.000320771	0.000260659	0.000280618	0.000363384	0.000357223	0.000291566	0.000293216
0.0035247	0.00315856	0.00367028	0.00497891	0.00564109	0.00455511	0.00407231	0.00456887	0.00420536	0.00268293	0.00155993	0.00115104	0.00102817	0.000927459	0.00102635	0.00153199	0.00220246	0.00224283	0.00199676	0.00221104	0.00212493	0.00222087	0.00174742	0.00150826	0.00183848	0.00238114	0.00214343	0.00178053	0.00206074	0.00214024	0.00139818	0.000767522	0.000510538	0.000430065	0.000363733	0.000353464	0.000469192	0.000645091	0.000677967	0.000544961	0.000614047	0.000569052	0.00062568	0.000526313	0.000428573	0.00046632	0.0006031	0.000593643	0.000494635	0.00049233
0.00380839	0.00323819	0.00358788	0.00468637	0.00517032	0.00445651	0.00399723	0.00430124	0.00413109	0.00273195	0.0016354	0.00122474	0.00113031	0.00105917	0.00119313	0.00184385	0.00276322	0.00299925	0.00277835	0.00299897	0.00304232	0.00309539	0.00239079	0.0020854	0.0026276	0.00351068	0.0030222	0.00243886	0.00306769	0.00306251	0.00198888	0.00110014	0.000732593	0.00061966	0.000529336	0.000512991	0.000686437	0.000981189	0.00107398	0.000875436	0.00100518	0.000902382	0.000954487	0.000796825	0.000651847	0.000708111	0.000898275	0.000905702	0.000808749	0.000742221
0.00383069	0.00306695	0.00322513	0.00414207	0.0047061	0.00432867	0.00381019	0.00406791	0.00397607	0.00268041	0.00169006	0.00133299	0.00128722	0.00124664	0.00140329	0.00221674	0.00357188	0.00437998	0.00401962	0.00387004	0.00460391	0.00432629	0.00310549	0.00276548	0.00356594	0.0046386	0.00397466	0.00331716	0.0039125	0.00387991	0.00263498	0.00151837	0.00102984	0.000885527	0.000778515	0.000781379	0.00109522	0.00161872	0.00178454	0.00146094	0.00182327	0.00154308	0.00164144	0.0014106	0.00113634	0.00125919	0.00173178	0.001759	0.00138472	0.00149279
0.00502568	0.00313752	0.00299355	0.00443374	0.00639145	0.00673521	0.00585698	0.00597546	0.0051812	0.00319207	0.00194885	0.0015243	0.00145427	0.00138026	0.00149171	0.00234479	0.00402988	0.00538983	0.00532106	0.00506899	0.00549389	0.00468773	0.00319274	0.00285515	0.00365839	0.00458841	0.00428661	0.00385234	0.00394867	0.0041317	0.00291798	0.00172769	0.00118715	0.0010536	0.000971781	0.000999937	0.00145041	0.00224575	0.0026519	0.00239144	0.00274744	0.00256163	0.00273604	0.00226358	0.00184525	0.00211365	0.00295875	0.00288348	0.00212218	0.0025514
0.00361811	0.00257833	0.00283236	0.00456435	0.00692165	0.00755116	0.00681986	0.00661184	0.00530543	0.00310486	0.00184619	0.00144742	0.00140265	0.00135279	0.0014389	0.00220062	0.00386417	0.00538495	0.00575949	0.00578255	0.0055522	0.00431917	0.00281308	0.00250771	0.00332871	0.00440368	0.00446726	0.00407442	0.00408418	0.00431714	0.00305512	0.00186701	0.0013465	0.00125597	0.00121426	0.00126049	0.001846	0.00306313	0.00409289	0.00398815	0.00377507	0.00418124	0.00434423	0.0032504	0.00268605	0.00318084	0.00424852	0.00399209	0.00316855	0.00350728
0.00361437	0.00266604	0.00284833	0.00433488	0.00629601	0.0072173	0.00706167	0.00637155	0.00499079	0.00292707	0.00177921	0.00149553	0.00149803	0.00144607	0.0015312	0.00227047	0.00395491	0.00561869	0.00612082	0.00609641	0.00568088	0.00417358	0.00251175	0.00213798	0.00300151	0.00442059	0.00485112	0.00434813	0.00432437	0.00431258	0.00292171	0.00175435	0.00126711	0.00118305	0.0011578	0.00123065	0.00182475	0.00315551	0.00445942	0.00434565	0.00406442	0.0045614	0.00438731	0.00309158	0.00257963	0.00312578	0.00401192	0.00386284	0.00359311	0.00338056
0.00270971	0.00185106	0.00187434	0.00286737	0.00434369	0.00515422	0.00544526	0.00453162	0.00321483	0.00191426	0.00122861	0.00113475	0.00122174	0.00125332	0.00142804	0.00224729	0.00408188	0.00591653	0.00644317	0.00661241	0.00619196	0.00411026	0.00217735	0.00180815	0.00285379	0.00463494	0.00531922	0.00484617	0.00478998	0.00447688	0.00294103	0.00177166	0.00132268	0.00126756	0.00125146	0.00129219	0.00183118	0.00315944	0.0045604	0.00466637	0.00453115	0.00468477	0.00434708	0.00301043	0.00242972	0.00290628	0.00387044	0.00396682	0.00363712	0.00344038
0.00183724	0.00118846	0.00107034	0.00142795	0.00196205	0.00278748	0.00331422	0.00253783	0.00185073	0.00111063	0.000741455	0.000751388	0.000824567	0.000828054	0.00094248	0.00147818	0.00269374	0.00387932	0.00413486	0.00448301	0.00417608	0.00264621	0.00134121	0.00110001	0.00195044	0.00368296	0.00486055	0.00496575	0.0045933	0.00361086	0.0020923	0.00114928	0.000852903	0.00082399	0.000766199	0.000686135	0.000876282	0.00158286	0.002581	0.00349569	0.00386988	0.00300707	0.00214982	0.0013388	0.001018	0.0011713	0.0015995	0.00187159	0.00184401	0.00160254
0.00181838	0.00134595	0.00130485	0.00165209	0.00205523	0.00195053	0.0015975	0.00191405	0.00186955	0.0011591	0.000732603	0.000645288	0.000670775	0.000712754	0.000895945	0.00149582	0.00272916	0.0035343	0.00282972	0.0034045	0.00390939	0.00268266	0.00152159	0.00142011	0.0024632	0.00431943	0.00564953	0.0063652	0.00568527	0.004335	0.00262702	0.0015095	0.00116756	0.00117535	0.00115687	0.00113886	0.00154242	0.0027091	0.00417861	0.00527423	0.00596246	0.00505036	0.00363578	0.0021626	0.00155849	0.00200065	0.00336129	0.00428368	0.00403444	0.00394281
0.00165373	0.00149526	0.00173046	0.00239987	0.00313081	0.00310429	0.00247711	0.00268727	0.00245281	0.00143573	0.000827622	0.000631248	0.000575458	0.000540656	0.000600857	0.000910817	0.00154412	0.0018149	0.00131853	0.00161873	0.0018175	0.0014807	0.00120643	0.00131503	0.00178691	0.00239969	0.00319642	0.00420441	0.00333192	0.00249824	0.00159838	0.000993832	0.000910826	0.00102212	0.00105122	0.00115163	0.00174393	0.00325598	0.00521835	0.00584747	0.00603185	0.00610361	0.00438521	0.00222315	0.00148434	0.00228142	0.00435967	0.00606958	0.00630044	0.00594488
0.00188426	0.001606	0.00167872	0.00207833	0.00246136	0.0030184	0.00328201	0.00267571	0.00215563	0.00134899	0.000900386	0.000810847	0.000800473	0.000743269	0.000763004	0.00105431	0.00173156	0.00233899	0.00265785	0.00260574	0.00222259	0.00178377	0.0012672	0.00113814	0.00136377	0.00176416	0.00194703	0.00172191	0.00168211	0.00185324	0.00123485	0.000739842	0.000618897	0.000649615	0.000677366	0.000800518	0.00126916	0.00235939	0.00347889	0.00293858	0.00303277	0.0037659	0.0029225	0.00173535	0.00146128	0.00217943	0.00371676	0.00520669	0.00658321	0.00594359
0.00222777	0.00181383	0.00176834	0.00214348	0.00272131	0.00278744	0.00226036	0.00244983	0.00225428	0.00135831	0.000836164	0.000677668	0.000651032	0.000654306	0.000760688	0.00115403	0.00199677	0.00247294	0.00191772	0.00227596	0.00254034	0.00194234	0.00134092	0.00128521	0.0017898	0.00262795	0.00323756	0.00359653	0.00318641	0.00271119	0.00172891	0.00102403	0.000795516	0.000763608	0.000714798	0.000690666	0.000903814	0.00150818	0.00212945	0.00235864	0.00260468	0.00216697	0.00182332	0.00134048	0.0011176	0.00125393	0.00165398	0.00192598	0.00196343	0.00174608
0.00496909	0.0059291	0.00771805	0.0101144	0.0117342	0.0131552	0.0126028	0.0115813	0.0103075	0.00643399	0.00434114	0.00395275	0.00391758	0.00384721	0.00438105	0.00637466	0.0107358	0.0138853	0.0126481	0.0124136	0.0120264	0.00916585	0.0066858	0.00677929	0.00882548	0.011066	0.0130938	0.0145961	0.0129092	0.0131144	0.00877573	0.00535204	0.00463502	0.00488147	0.00492659	0.00575958	0.00896151	0.0162354	0.0242811	0.0217615	0.0177623	0.0222687	0.0184785	0.0111085	0.00989859	0.0134618	0.0179729	0.0203056	0.0242325	0.0199436
0.0050411	0.00383359	0.00350381	0.003983	0.00506064	0.00566185	0.00557114	0.00514096	0.00395478	0.0023964	0.00161384	0.00136454	0.00124681	0.00116686	0.00122554	0.00158087	0.00247954	0.00324853	0.00321442	0.00333985	0.00327614	0.00254661	0.0017998	0.00163719	0.00199977	0.00271232	0.0031927	0.00319341	0.00291474	0.0027095	0.00176483	0.00107114	0.000837702	0.000793486	0.0007593	0.000796501	0.00110127	0.00185724	0.00258379	0.00239004	0.00250919	0.00259047	0.0022253	0.00155148	0.0012745	0.00152094	0.0022169	0.00272422	0.00284396	0.00262386
0.00372197	0.00341292	0.00362907	0.00433763	0.00561638	0.00635791	0.00626269	0.00573942	0.00435123	0.00268242	0.00192648	0.00171848	0.00162777	0.00156711	0.00158466	0.00186729	0.00289149	0.00413906	0.00440218	0.00445275	0.00448957	0.00332964	0.00233581	0.00223511	0.0028251	0.00385683	0.00427365	0.00423752	0.00404824	0.00353824	0.0022473	0.00136864	0.00109068	0.00101377	0.000927366	0.000924824	0.0011627	0.0018046	0.00243836	0.00225691	0.00237082	0.00251652	0.00206982	0.0014225	0.00122432	0.00153361	0.00226254	0.00277498	0.00295542	0.00268462
0.00311709	0.00288402	0.00316125	0.00391891	0.00519597	0.00606643	0.00608306	0.00553784	0.00422151	0.00274909	0.0021866	0.00209142	0.00210276	0.00210659	0.00213426	0.00252564	0.00392743	0.00553877	0.00612241	0.00619339	0.00562632	0.00468505	0.00374888	0.00352723	0.00387317	0.00491156	0.00576162	0.00602111	0.0056084	0.00469655	0.00292159	0.0017898	0.00140609	0.00126594	0.00118672	0.00123262	0.00144686	0.00211361	0.00303091	0.00318907	0.00318408	0.00340924	0.00272336	0.00176647	0.00150514	0.00180711	0.002537	0.00309881	0.00325048	0.00295302
0.00199869	0.00171687	0.00194339	0.00269486	0.00381078	0.00418105	0.00396978	0.00393982	0.00319756	0.00212711	0.00171535	0.00166957	0.00170047	0.00169804	0.00173011	0.00217776	0.00349994	0.0047675	0.0051378	0.00543449	0.00482794	0.00401774	0.00315849	0.00291207	0.00335907	0.00472896	0.00565589	0.00572404	0.0055806	0.00456646	0.00283812	0.00183755	0.00148839	0.00134405	0.00128966	0.00133538	0.00157738	0.00242149	0.00370891	0.00421154	0.00411421	0.00425456	0.00346282	0.00236302	0.00210874	0.0024488	0.00310442	0.00348215	0.00378528	0.00330687
0.00239899	0.0015501	0.00152323	0.00229891	0.00346428	0.00362693	0.00331117	0.00357237	0.00308136	0.00195464	0.00138193	0.00124125	0.00123198	0.00122659	0.00128329	0.0016824	0.00271232	0.00353346	0.00352255	0.00380989	0.00348934	0.00266674	0.00190396	0.0017536	0.0022753	0.00343782	0.00401869	0.00394022	0.0040521	0.00357731	0.00234198	0.00164589	0.00145867	0.00140186	0.00133672	0.00127913	0.00144139	0.00219478	0.00321316	0.00335555	0.00348026	0.00354037	0.00306694	0.00217727	0.00179494	0.00204767	0.00297267	0.00361975	0.00349554	0.00349274
0.0027626	0.00196664	0.0019728	0.00273378	0.00380412	0.00402887	0.00377291	0.00376085	0.00326211	0.00211648	0.00152506	0.00139769	0.00137029	0.00130241	0.0012997	0.00163132	0.00255546	0.00337182	0.00337799	0.00358633	0.00345288	0.0025579	0.00173591	0.00155521	0.0020546	0.00319415	0.00381456	0.0037006	0.0037367	0.00329534	0.00218943	0.00157734	0.00144779	0.00146675	0.00148298	0.00148473	0.00172504	0.00265225	0.003821	0.00409998	0.00447323	0.00412556	0.00342255	0.00252008	0.00218382	0.00254316	0.00363135	0.00437866	0.00441395	0.00437804
0.00310967	0.00224656	0.00204888	0.00257252	0.00350458	0.0038538	0.00360418	0.00331294	0.00284547	0.00188478	0.00137399	0.0012651	0.00126184	0.00123525	0.0012735	0.00164323	0.00261422	0.00342046	0.00338331	0.00365743	0.00351884	0.00253211	0.00167639	0.00150671	0.00205317	0.00323189	0.00381276	0.00370081	0.00377347	0.00339933	0.0022535	0.00154722	0.00135967	0.00136487	0.0013835	0.00140611	0.00169807	0.00267617	0.00389111	0.00410778	0.00438372	0.00418606	0.00339004	0.00246035	0.00215832	0.00252946	0.00370591	0.00470121	0.00498174	0.00493693
0.00533454	0.00488075	0.0049501	0.00574087	0.00748754	0.00830459	0.00692585	0.00658273	0.00623456	0.00404284	0.00255764	0.00212684	0.002309	0.0026177	0.00305173	0.00428943	0.00666475	0.00816434	0.00946308	0.00955087	0.00846817	0.00690208	0.0047624	0.00374777	0.00410817	0.00620602	0.00748539	0.00583408	0.00635526	0.00734904	0.00504566	0.00313658	0.00242953	0.00233507	0.00242129	0.00273239	0.00393064	0.00681574	0.00983482	0.010223	0.0102931	0.0106468	0.00862615	0.00507669	0.00346154	0.00432082	0.00805701	0.0106813	0.00700757	0.00745958
0.00434314	0.00376484	0.00413285	0.00541788	0.00775457	0.0106945	0.0114388	0.00805413	0.00519008	0.00345536	0.00299588	0.00315566	0.00329473	0.00314999	0.00284144	0.00298376	0.00441741	0.00694967	0.010256	0.0108649	0.008072	0.00510514	0.00316952	0.00222345	0.00205667	0.00248101	0.0026822	0.00251625	0.0022974	0.00218492	0.00152847	0.00101627	0.000893295	0.000965958	0.00102305	0.0010334	0.00117817	0.00169294	0.00229116	0.00239563	0.00237315	0.00241442	0.00199999	0.00141188	0.00118898	0.00135805	0.0021067	0.00276092	0.00269312	0.00270391
0.00330954	0.00248823	0.0021218	0.00221586	0.00270937	0.00325201	0.00332145	0.00262061	0.00196969	0.00130862	0.00104337	0.00106162	0.00110147	0.00104802	0.000979959	0.00110164	0.00161595	0.00231183	0.00311083	0.00321023	0.00258908	0.00178385	0.001161	0.000884485	0.00093909	0.0012957	0.00147476	0.00129051	0.00123499	0.00121722	0.000806556	0.000489426	0.000378174	0.000360953	0.000364653	0.000393889	0.000536841	0.000900553	0.00125049	0.0011528	0.00115153	0.00132576	0.00107398	0.000641853	0.00047308	0.000595119	0.00101554	0.00130781	0.00110265	0.00108857
0.00360697	0.0027028	0.00218197	0.00202485	0.00223813	0.00257254	0.00266572	0.0021538	0.00161394	0.00108378	0.000895559	0.000959536	0.00103219	0.000988169	0.000911338	0.00100848	0.00150036	0.00217182	0.00290799	0.00308266	0.00252167	0.00188431	0.00146493	0.00142642	0.0017511	0.00237635	0.003014	0.00337009	0.0026956	0.0019589	0.00125895	0.000897321	0.000831698	0.00079117	0.000687203	0.000611057	0.000687259	0.00104767	0.00160767	0.00213238	0.00240589	0.00209711	0.00142415	0.000856723	0.000644339	0.000712234	0.00108817	0.00143709	0.00147098	0.00142684
0.00327107	0.00274099	0.00249092	0.0025136	0.00287999	0.00318726	0.00321736	0.00272664	0.00201505	0.0013262	0.00111168	0.00122276	0.0013019	0.00118717	0.00103428	0.00110066	0.00159486	0.00221656	0.00270965	0.00276107	0.00242933	0.00193051	0.00162445	0.00173382	0.00221937	0.00310143	0.00399635	0.00439543	0.00354983	0.00251601	0.00168741	0.0013908	0.00152119	0.00169351	0.00170889	0.00159907	0.00161904	0.00222505	0.00343415	0.00496112	0.0056037	0.00464734	0.00317109	0.00194373	0.00135721	0.00128632	0.0016835	0.00205478	0.00199178	0.00174642
0.00513541	0.00458556	0.00440699	0.00468278	0.00562759	0.00631531	0.0065578	0.00559465	0.00391696	0.00252667	0.00212422	0.00231281	0.00242926	0.00220659	0.00194798	0.00208209	0.00298259	0.00407665	0.00487442	0.00484219	0.00421762	0.00347899	0.00296464	0.0029961	0.00347934	0.00456021	0.00553097	0.00603276	0.00510966	0.00371414	0.00251777	0.00199703	0.00203278	0.00211572	0.0020121	0.00182815	0.00187729	0.00262475	0.0039376	0.00547541	0.00621001	0.00527191	0.003867	0.00267027	0.0023059	0.00272041	0.00389931	0.00528206	0.00613924	0.0052108
0.00738203	0.0065905	0.00618157	0.00640673	0.00749911	0.00781288	0.00778814	0.00709402	0.00485944	0.00302468	0.00265632	0.00298128	0.00302212	0.00258616	0.00214378	0.00213768	0.00294784	0.00397419	0.00463897	0.004665	0.00414288	0.00352243	0.00304703	0.00302085	0.00334701	0.00427342	0.00521719	0.0057832	0.00495971	0.00356895	0.00239853	0.00190252	0.00199147	0.00215236	0.0020706	0.00183266	0.00178719	0.00235635	0.00337844	0.00456287	0.0050262	0.00423036	0.00335971	0.0026081	0.00241426	0.00271888	0.00363491	0.00485328	0.00574116	0.00492025
0.00590494	0.00563129	0.0056709	0.00593444	0.00653293	0.00705794	0.00739774	0.00647351	0.00459662	0.00292012	0.0024216	0.00264229	0.0028008	0.00255417	0.00219847	0.00226114	0.00329375	0.00468496	0.00517987	0.0051945	0.00485534	0.00404381	0.00342164	0.00335285	0.00368545	0.00465962	0.00551389	0.00584034	0.00523985	0.00381396	0.00244675	0.00193905	0.00209463	0.0022879	0.00217933	0.00191478	0.00187375	0.00250638	0.00358529	0.00458953	0.00505813	0.00438614	0.00353738	0.00281646	0.00266781	0.0029501	0.00381707	0.00491777	0.00572056	0.00508957
0.00612142	0.00543821	0.00543111	0.00596171	0.00694731	0.0074999	0.00762277	0.00673489	0.00492055	0.00327729	0.00291251	0.00331384	0.00368002	0.00356624	0.00314784	0.00314191	0.00450442	0.00670639	0.00786807	0.00798705	0.00741921	0.00595983	0.00495179	0.0047608	0.00498215	0.00583415	0.00679773	0.00740757	0.00657946	0.00486933	0.00306566	0.00235504	0.00258076	0.00287303	0.00269849	0.0022735	0.00212724	0.00275898	0.00387359	0.00465715	0.00505598	0.00452786	0.00371075	0.00304454	0.00293047	0.00317841	0.00403568	0.00512869	0.0058073	0.00526593
0.00651337	0.00546115	0.00491122	0.005044	0.00580403	0.0057775	0.00573701	0.00571329	0.00443147	0.00320238	0.00322166	0.00381916	0.00414069	0.0038866	0.00335183	0.00330125	0.00469567	0.00696325	0.00791881	0.00797676	0.00785125	0.00652677	0.00545718	0.00529789	0.00571287	0.00685454	0.00793203	0.00861044	0.00779071	0.00574275	0.00348882	0.00252656	0.00260749	0.00279943	0.00256719	0.00216474	0.00211169	0.00291206	0.00428807	0.00507259	0.00542956	0.00498635	0.00415555	0.00343819	0.00327454	0.00348834	0.00436425	0.00554634	0.00625678	0.00577377
0.00391056	0.00360164	0.00344288	0.0036853	0.00438677	0.00415716	0.00412677	0.00423074	0.0031769	0.00231508	0.00236303	0.00285168	0.00317353	0.0030298	0.00259297	0.00252477	0.00352061	0.00509972	0.00559476	0.00567475	0.0057477	0.004747	0.00408149	0.004125	0.00453882	0.00540471	0.00613426	0.00665786	0.00610178	0.00477763	0.00315746	0.00247691	0.00259882	0.00282953	0.00275588	0.00246894	0.00244217	0.00336552	0.00513488	0.00625421	0.00643037	0.00609934	0.00520369	0.00419569	0.00386467	0.00397233	0.00472256	0.00565813	0.0062555	0.00592175
0.00242917	0.00231033	0.0023631	0.00253788	0.00286501	0.00289459	0.00299596	0.00284897	0.00227725	0.00165919	0.00151605	0.00176066	0.00208681	0.00215078	0.00200273	0.0021892	0.00325528	0.00498991	0.0061061	0.00610087	0.00536058	0.00442625	0.00392954	0.00381732	0.00399164	0.00478835	0.0049856	0.00489363	0.00497974	0.00400157	0.00280434	0.00255141	0.00295957	0.00326943	0.00310912	0.00261079	0.00231282	0.00292627	0.00437678	0.00535697	0.00553338	0.00531824	0.00459141	0.00371874	0.00343882	0.0036164	0.00448553	0.00549861	0.00609437	0.00581587
0.00470321	0.00514352	0.00575012	0.00622431	0.00761657	0.00839471	0.00782582	0.00750507	0.00602917	0.00406212	0.00334078	0.00358537	0.00411653	0.00404828	0.00358439	0.00392456	0.00573997	0.00806012	0.00997734	0.0102566	0.00816638	0.0076774	0.00724237	0.00670911	0.00657385	0.0082413	0.00908086	0.00829087	0.00835958	0.00687695	0.00525688	0.00579483	0.00795113	0.0101979	0.011	0.00967038	0.00820833	0.0100764	0.0159871	0.0199874	0.0204731	0.0213086	0.0177902	0.0145979	0.0145009	0.0153333	0.0169649	0.0191536	0.0224502	0.0208942
0.00410428	0.00443801	0.00471636	0.00483564	0.00516157	0.00643327	0.00693918	0.0053721	0.00407241	0.0028235	0.00228685	0.00239636	0.00270173	0.00259531	0.00222451	0.00233523	0.00314446	0.00434006	0.00513753	0.00505988	0.00427128	0.00347366	0.00293379	0.0027241	0.00279214	0.00336968	0.0034999	0.00334962	0.00347267	0.0029697	0.0022092	0.00208425	0.00259438	0.0033866	0.00384909	0.00358593	0.00341991	0.00460911	0.00727041	0.00886598	0.0089127	0.00873875	0.00745443	0.00633557	0.00616926	0.00646213	0.00764504	0.00814853	0.00754827	0.00792343
0.00394966	0.00343783	0.00306205	0.00269783	0.00285196	0.00346475	0.00362119	0.00303114	0.00239751	0.00163356	0.00121635	0.00111417	0.00112598	0.0010747	0.00102877	0.00115257	0.00155309	0.00202507	0.00228266	0.00229801	0.00211197	0.00179513	0.00160457	0.00156952	0.00161372	0.00186354	0.00200558	0.0020455	0.00198225	0.00173936	0.00124849	0.000996262	0.00106546	0.0012844	0.00139877	0.00130533	0.00129132	0.00169909	0.00256206	0.00317311	0.00315735	0.00298548	0.0026102	0.00221868	0.00208731	0.00209192	0.00242242	0.00261875	0.00249389	0.00261751
0.00212333	0.00216844	0.00219471	0.00219932	0.00260499	0.0031839	0.00318818	0.00267708	0.00199828	0.00133369	0.0009921	0.000886186	0.000872712	0.000840546	0.000865082	0.00106596	0.00149045	0.00182128	0.00198319	0.00204618	0.00197947	0.00177271	0.00159278	0.00160061	0.00169495	0.00196626	0.00238594	0.00258805	0.00217276	0.0018162	0.00129911	0.000987817	0.000965757	0.00112012	0.00124088	0.0011407	0.00103913	0.00122341	0.00176742	0.0022313	0.00232471	0.00211617	0.00170592	0.00136333	0.00122264	0.00118478	0.001391	0.00150918	0.0012993	0.00144051
0.00307036	0.00333261	0.0034491	0.0034075	0.00387993	0.00439047	0.0041862	0.00363124	0.00281122	0.00189342	0.00143675	0.00135683	0.00147742	0.00161045	0.00178711	0.00225562	0.00345678	0.00523484	0.0063601	0.00619204	0.00589931	0.00504121	0.00451548	0.00437736	0.00417564	0.00468881	0.00585175	0.00654458	0.00581767	0.0046976	0.0032743	0.00238323	0.00211827	0.00217544	0.00223856	0.00221974	0.00258341	0.00410591	0.00725555	0.00973195	0.00964378	0.00949523	0.00785096	0.00608669	0.00559101	0.00562303	0.00665717	0.00762471	0.00711988	0.00716329
0.00324156	0.00349016	0.00365801	0.0036854	0.00411244	0.00458535	0.00415849	0.0036906	0.00306289	0.00205501	0.00156685	0.00149828	0.00154272	0.00145191	0.00142118	0.00161676	0.00221833	0.00282757	0.00311735	0.00323044	0.00276735	0.00230879	0.00230119	0.00242256	0.00239496	0.00263846	0.00328798	0.00370049	0.00316308	0.00253754	0.00173418	0.00124109	0.00115429	0.00125011	0.00125057	0.00115687	0.00124211	0.00170071	0.00237406	0.00272714	0.00272334	0.00258215	0.0023498	0.00211608	0.00212326	0.00214501	0.00238296	0.00284461	0.00338262	0.00309476
0.00448769	0.00440681	0.0045452	0.00462467	0.00509531	0.00534758	0.00476293	0.0041591	0.00333482	0.00230296	0.00187213	0.00186017	0.00190923	0.00177826	0.00173519	0.00196408	0.00268396	0.00345176	0.00381307	0.0040122	0.00345022	0.00277646	0.00277844	0.00299578	0.00307549	0.00347424	0.00420749	0.0044046	0.0038229	0.00319764	0.00217287	0.00155335	0.00140462	0.00148489	0.00150664	0.00148904	0.00171697	0.00243755	0.00342871	0.00414031	0.00435001	0.00389016	0.00336813	0.00320074	0.00341035	0.00342438	0.00349935	0.0041646	0.00572308	0.00504875
0.00337483	0.00377511	0.00407363	0.00418609	0.00459007	0.00512225	0.00504242	0.00436816	0.00357049	0.00247231	0.00193158	0.00192286	0.00206627	0.0020029	0.00202293	0.00230657	0.00319113	0.00416668	0.00474314	0.00497463	0.00409684	0.00333376	0.00338289	0.00357696	0.00354806	0.00393253	0.00465412	0.00477872	0.00413256	0.00338473	0.00233946	0.00173345	0.00156369	0.00156248	0.00150459	0.00147197	0.00166545	0.0022924	0.00321236	0.00394969	0.00412183	0.00353347	0.00287797	0.00274578	0.00300462	0.00308662	0.00323698	0.00380272	0.00500507	0.00445048
0.00421807	0.00454966	0.004584	0.00453957	0.00499407	0.00569943	0.00545276	0.00473096	0.00386257	0.00261952	0.00208434	0.00219193	0.00245298	0.00241591	0.00252885	0.00304217	0.00445894	0.00569634	0.00618065	0.00690872	0.00591621	0.00476909	0.00492515	0.00526198	0.00513009	0.00540775	0.00618582	0.00643492	0.00562659	0.00502944	0.00346629	0.00243105	0.00220041	0.00229972	0.00213893	0.00188638	0.00197514	0.00261555	0.00358402	0.00400251	0.00403939	0.00372734	0.00314308	0.00284383	0.00300058	0.00306054	0.00337144	0.00410769	0.00436342	0.0038487
0.00536182	0.00508534	0.00466348	0.00451117	0.00512376	0.00561258	0.00545912	0.00474816	0.00361254	0.00246348	0.00195963	0.00196819	0.00210453	0.00209268	0.00217965	0.00229482	0.00307255	0.00392714	0.00415151	0.00433291	0.00382381	0.0030106	0.00293141	0.00309103	0.00318115	0.00373077	0.00443859	0.0045218	0.0040404	0.00338584	0.00231079	0.00168151	0.00156983	0.00169723	0.00170767	0.00170927	0.00196758	0.00282224	0.00399837	0.0046679	0.00518056	0.0046024	0.00368999	0.0034779	0.00362747	0.00352442	0.003696	0.00428689	0.00459815	0.00402817
0.0054295	0.00564951	0.00550522	0.00561376	0.00635574	0.00698344	0.00681109	0.00558088	0.00419857	0.00291406	0.00229613	0.00227946	0.00245131	0.00248274	0.00262748	0.00278412	0.00366688	0.00467898	0.00534405	0.00548867	0.00454353	0.00362496	0.00358026	0.00367612	0.00365973	0.00423596	0.00498199	0.00507952	0.00450625	0.00368266	0.00249615	0.00182624	0.0016955	0.00178763	0.00174421	0.00169342	0.00181133	0.00246245	0.00344814	0.00403366	0.00430108	0.003807	0.00308386	0.0029043	0.00305765	0.00300543	0.00328141	0.00400051	0.00423231	0.00376122
0.00525978	0.00568177	0.00585382	0.00621303	0.00690984	0.00738777	0.0072432	0.00583697	0.00445306	0.00313087	0.00246426	0.00245164	0.00264348	0.0027278	0.00296861	0.00319167	0.00413666	0.00521739	0.00608126	0.00621515	0.0051039	0.00416081	0.00408434	0.0040763	0.00401884	0.0047638	0.00575579	0.00605905	0.00531301	0.00404925	0.00267516	0.00195043	0.0018202	0.00192529	0.00189963	0.00189294	0.00201845	0.00268965	0.00368629	0.00420864	0.00451829	0.00409139	0.00328552	0.00307349	0.00325987	0.00320235	0.00344835	0.0041098	0.00442318	0.00397353
0.00614653	0.00660398	0.00654315	0.00666518	0.00742417	0.00805953	0.00782805	0.00620783	0.00476986	0.00336031	0.00265275	0.00274646	0.00313243	0.00329942	0.00355523	0.00399114	0.00522609	0.00636478	0.00706345	0.00765809	0.00652021	0.00512204	0.00479846	0.00466389	0.0045705	0.00524252	0.00600183	0.0064071	0.00557706	0.00428559	0.0029808	0.00219156	0.00200064	0.00211456	0.00216243	0.00230581	0.00260624	0.00352715	0.00487907	0.0056094	0.00607415	0.00530003	0.00404068	0.0038911	0.00439376	0.00453245	0.00490785	0.00591217	0.0071601	0.00645932
0.00722587	0.00712759	0.00680865	0.00680834	0.00748813	0.00806198	0.00763203	0.00607508	0.00454385	0.0031491	0.00253728	0.00267654	0.00299634	0.00300618	0.00305513	0.00323169	0.00422254	0.00518264	0.00571308	0.00616622	0.00525794	0.00428249	0.00426098	0.00429463	0.00421725	0.00484642	0.00565952	0.00598699	0.00511379	0.0039423	0.00269465	0.00196611	0.00185623	0.00200566	0.00202783	0.00208818	0.00229244	0.00301581	0.00404364	0.00463189	0.00508748	0.00447318	0.00346721	0.00320342	0.00331032	0.0032375	0.00356332	0.00416765	0.00454853	0.00416437
0.00595912	0.00630788	0.00634839	0.00683308	0.00776228	0.0078518	0.00713213	0.00609311	0.00473473	0.00334042	0.00278132	0.00302493	0.00339495	0.00339304	0.00351629	0.00370608	0.00485687	0.00604741	0.00697863	0.00735881	0.00626922	0.00533496	0.00538342	0.00538165	0.005283	0.00613862	0.00733902	0.00765182	0.00640911	0.00499532	0.0034576	0.00248044	0.00228923	0.00253097	0.00271789	0.00294326	0.00347202	0.00483426	0.00660892	0.00766407	0.00864179	0.00773504	0.0057996	0.00536037	0.00562455	0.00550575	0.005928	0.00690136	0.007778	0.00691142
0.00548958	0.00585633	0.00641798	0.00744293	0.00834649	0.00805617	0.00759261	0.00651163	0.00514005	0.00366921	0.0029445	0.00312921	0.00364514	0.00389669	0.00428689	0.00464019	0.0059988	0.00755761	0.0088506	0.00901544	0.00777323	0.00668853	0.00676946	0.00662389	0.0064807	0.00764528	0.00881625	0.00861798	0.00719649	0.00580201	0.004046	0.00304022	0.00297603	0.00323121	0.00319229	0.00309065	0.00328886	0.00426684	0.00569359	0.00678086	0.00748268	0.00634717	0.00487386	0.00456525	0.00477648	0.00463502	0.00513977	0.00630588	0.00708535	0.0064725
0.00402318	0.00429202	0.00469032	0.00529895	0.00583632	0.00576542	0.0056002	0.00471292	0.00364162	0.00277813	0.00252494	0.00286569	0.00320951	0.00321527	0.00349158	0.00355088	0.00439608	0.00522543	0.00622521	0.00669265	0.00591653	0.00503954	0.00500262	0.00526414	0.00548454	0.00635428	0.00771707	0.00834666	0.00702754	0.00512093	0.00345109	0.00260285	0.00268362	0.00324822	0.00349444	0.00346989	0.00364144	0.00495279	0.0071328	0.00931079	0.010402	0.00796942	0.00607253	0.00594842	0.00588665	0.00531256	0.00578677	0.00701833	0.00753679	0.00649268
0.00643636	0.0067442	0.00704967	0.00756916	0.0088533	0.00962103	0.0099741	0.00806597	0.00596009	0.00427082	0.00358578	0.00385488	0.00421222	0.0041313	0.00422011	0.00408708	0.00483275	0.00562711	0.00585057	0.00596057	0.00550198	0.00444682	0.00411513	0.0041454	0.00449874	0.00556069	0.00605311	0.00592361	0.0053584	0.00430553	0.0030632	0.00233394	0.00233301	0.00270025	0.00289171	0.0030393	0.00317652	0.00402401	0.00522831	0.0059915	0.00654188	0.0060179	0.0050521	0.0048377	0.00499911	0.00493645	0.00569041	0.00698184	0.00733956	0.00647487
0.00961313	0.0101014	0.0104971	0.0107798	0.0124933	0.0134991	0.0141338	0.0115834	0.00861454	0.00600285	0.00478373	0.00491587	0.00513628	0.00482893	0.00478068	0.00462926	0.00540728	0.00614671	0.00631912	0.00624686	0.00592478	0.00483049	0.00443682	0.00450182	0.00488085	0.00584736	0.00616125	0.00613229	0.00554773	0.0043867	0.00310916	0.00238774	0.00239591	0.00267827	0.00272889	0.00280634	0.00288478	0.00358614	0.00457139	0.00523667	0.00573567	0.00528073	0.00435211	0.00402924	0.00421528	0.00440903	0.00511738	0.00598805	0.00633548	0.00572217
0.00976061	0.0116902	0.0134703	0.0156738	0.0180531	0.0171598	0.0177337	0.0144271	0.0114306	0.00837283	0.00677402	0.00724967	0.00823317	0.00877214	0.00952333	0.00915003	0.0106809	0.013059	0.0137206	0.013331	0.0124669	0.00998707	0.00921903	0.00966096	0.0106016	0.0130994	0.0145576	0.0141986	0.0131246	0.0106285	0.00729254	0.00557951	0.00520849	0.0052826	0.00526062	0.00543303	0.005474	0.00656676	0.00881287	0.0112083	0.011409	0.0107357	0.00951194	0.00771446	0.00660337	0.00636992	0.00777977	0.00862479	0.0075915	0.00775581
0.00785652	0.00916614	0.0100885	0.0110754	0.013111	0.013666	0.0120995	0.0106272	0.00829897	0.00571206	0.00504842	0.00589917	0.00670834	0.00671451	0.00689082	0.00713181	0.00908485	0.0108785	0.011191	0.0109481	0.0110017	0.00864402	0.00799031	0.00837617	0.00875391	0.0109373	0.0118256	0.0134029	0.0114999	0.00853516	0.00654795	0.00457154	0.00416031	0.00455074	0.0046249	0.00460164	0.00475863	0.00589569	0.0076539	0.00907852	0.00944126	0.00843008	0.00656147	0.0059719	0.00643284	0.00656237	0.00751712	0.00938011	0.0101246	0.0091258
0.00684093	0.00662572	0.00673967	0.00721978	0.00844342	0.00892988	0.00788233	0.00678876	0.00527814	0.00396033	0.00389941	0.00464241	0.00514594	0.00501143	0.00502808	0.00491552	0.00582219	0.00670239	0.00781389	0.00803	0.00699334	0.00529711	0.00512851	0.0055733	0.0058565	0.00710213	0.00780262	0.00825816	0.00737662	0.00542583	0.0037584	0.00286688	0.00298824	0.00339511	0.00336562	0.00320819	0.00303432	0.00349609	0.00421463	0.00440121	0.00438758	0.00444264	0.00364175	0.00309089	0.00323539	0.00352291	0.00424156	0.00481791	0.0051783	0.00478059
0.00529728	0.00569034	0.00620686	0.00692004	0.00800554	0.00831966	0.00748664	0.00654663	0.00530356	0.00423671	0.00415344	0.00484321	0.00552129	0.00559191	0.00583731	0.00623123	0.00786177	0.00963497	0.0119174	0.012076	0.0103401	0.00789087	0.00776742	0.00836998	0.00861969	0.0108243	0.0125489	0.0123841	0.0111716	0.00878387	0.00585725	0.00443088	0.00464434	0.00509926	0.00479188	0.0044181	0.00420555	0.00483284	0.00550561	0.005341	0.00522241	0.00561432	0.00482196	0.00409979	0.00438635	0.00487268	0.00583766	0.00603913	0.00609237	0.00583658
0.00463603	0.00489772	0.00534741	0.00615127	0.00717091	0.00705812	0.00597906	0.00550213	0.00471212	0.00386514	0.00390127	0.00468748	0.00540068	0.00547654	0.00562681	0.00537155	0.00666054	0.00820028	0.0085565	0.00891883	0.00884787	0.00696711	0.00642346	0.00687246	0.0076096	0.00957869	0.0111056	0.0104547	0.00913167	0.00707752	0.00469347	0.00391148	0.00446016	0.00493953	0.0046008	0.00420098	0.00385911	0.0043519	0.0051593	0.00570351	0.00590752	0.00556298	0.00447472	0.00399196	0.0042996	0.00439298	0.00521971	0.00594155	0.00625001	0.00592568
0.00423641	0.00468559	0.0051652	0.00585457	0.00668964	0.00640703	0.00530676	0.00484843	0.00411664	0.00326279	0.00322056	0.00393592	0.00468986	0.00497448	0.00527496	0.00494087	0.00572024	0.00662051	0.00715082	0.00758937	0.00743814	0.00588471	0.005616	0.0062007	0.00662569	0.00795021	0.00919304	0.00957165	0.00821719	0.00618876	0.00455496	0.00396706	0.00436649	0.00507959	0.00537541	0.00569937	0.00619477	0.00799558	0.0103245	0.0121155	0.0128225	0.011817	0.00896999	0.00783686	0.00863526	0.00868382	0.0104864	0.0127421	0.0134252	0.0126929
0.00438148	0.00510992	0.00570953	0.00636798	0.00704781	0.00683535	0.00615961	0.00517079	0.00416799	0.00333787	0.00323225	0.00385612	0.004559	0.00479818	0.00498412	0.00451475	0.00497357	0.00558743	0.00594667	0.0061487	0.00592907	0.00484974	0.00471941	0.00514743	0.00561891	0.00682841	0.00750199	0.00716568	0.00636002	0.00511942	0.00376317	0.00330814	0.00378308	0.00458468	0.00492812	0.00506884	0.00518385	0.00638339	0.00796237	0.00879322	0.00934498	0.00934657	0.00723457	0.00601819	0.00684634	0.0073918	0.00872596	0.0102698	0.0107986	0.0100404
HorizontalLine(Left Fermi Level)
yData = -0.0 V*e
HorizontalLine(Right Fermi Level)
yData = 0.0 V*e
[truncated: 291 more columns]

## Sheet: Fig2b
--------------------------------------------------------------------------------
ProjectedLocalDensityOfStates
Contour(LDOS)
xData [341]
Ang
0
0.268162
0.536324
0.804487
1.07265
1.34081
1.60897
1.87714
2.1453
2.41346
2.68162
2.94978
3.21795
3.48611
3.75427
4.02243
4.2906
4.55876
4.82692
5.09508
5.36324
5.63141
5.89957
6.16773
6.43589
6.70406
6.97222
7.24038
7.50854
7.7767
8.04487
8.31303
8.58119
8.84935
9.11752
9.38568
9.65384
9.922
10.1902
10.4583
10.7265
10.9947
11.2628
11.531
11.7991
12.0673
12.3355
12.6036
12.8718
13.1399
13.4081
13.6763
13.9444
14.2126
14.4808
14.7489
15.0171
15.2852
15.5534
15.8216
16.0897
16.3579
16.6261
16.8942
17.1624
17.4305
17.6987
17.9669
18.235
18.5032
18.7714
19.0395
19.3077
19.5758
19.844
20.1122
20.3803
20.6485
20.9167
21.1848
21.453
21.7211
21.9893
22.2575
22.5256
22.7938
23.062
23.3301
23.5983
23.8664
24.1346
24.4028
24.6709
24.9391
25.2072
25.4754
25.7436
26.0117
26.2799
26.5481
26.8162
27.0844
27.3525
27.6207
27.8889
28.157
28.4252
28.6934
28.9615
29.2297
29.4978
29.766
30.0342
30.3023
30.5705
30.8387
31.1068
31.375
31.6431
31.9113
32.1795
32.4476
32.7158
32.984
33.2521
33.5203
33.7884
34.0566
34.3248
34.5929
34.8611
35.1293
35.3974
35.6656
35.9337
36.2019
36.4701
36.7382
37.0064
37.2745
37.5427
37.8109
38.079
38.3472
38.6154
38.8835
39.1517
39.4198
39.688
39.9562
40.2243
40.4925
40.7607
41.0288
41.297
41.5651
41.8333
42.1015
42.3696
42.6378
42.906
43.1741
43.4423
43.7104
43.9786
44.2468
44.5149
44.7831
45.0513
45.3194
45.5876
45.8557
46.1239
46.3921
46.6602
46.9284
47.1966
47.4647
47.7329
48.001
48.2692
48.5374
48.8055
49.0737
49.3418
49.61
49.8782
50.1463
50.4145
50.6827
50.9508
51.219
51.4871
51.7553
52.0235
52.2916
52.5598
52.828
53.0961
53.3643
53.6324
53.9006
54.1688
54.4369
54.7051
54.9733
55.2414
55.5096
55.7777
56.0459
56.3141
56.5822
56.8504
57.1186
57.3867
57.6549
57.923
58.1912
58.4594
58.7275
58.9957
59.2639
59.532
59.8002
60.0683
60.3365
60.6047
60.8728
61.141
61.4091
61.6773
61.9455
62.2136
62.4818
62.75
63.0181
63.2863
63.5544
63.8226
64.0908
64.3589
64.6271
64.8953
65.1634
65.4316
65.6997
65.9679
66.2361
66.5042
66.7724
67.0406
67.3087
67.5769
67.845
68.1132
68.3814
68.6495
68.9177
69.1859
69.454
69.7222
69.9903
70.2585
70.5267
70.7948
71.063
71.3312
71.5993
71.8675
72.1356
72.4038
72.672
72.9401
73.2083
73.4764
73.7446
74.0128
74.2809
74.5491
74.8173
75.0854
75.3536
75.6217
75.8899
76.1581
76.4262
76.6944
76.9626
77.2307
77.4989
77.767
78.0352
78.3034
78.5715
78.8397
79.1079
79.376
79.6442
79.9123
80.1805
80.4487
80.7168
80.985
81.2532
81.5213
81.7895
82.0576
82.3258
82.594
82.8621
83.1303
83.3985
83.6666
83.9348
84.2029
84.4711
84.7393
85.0074
85.2756
85.5437
85.8119
86.0801
86.3482
86.6164
86.8846
87.1527
87.4209
87.689
87.9572
88.2254
88.4935
88.7617
89.0299
89.298
89.5662
89.8343
90.1025
90.3707
90.6388
90.907
91.1752
yData [201]
eV
-2
-1.98
-1.96
-1.94
-1.92
-1.9
-1.88
-1.86
-1.84
-1.82
-1.8
-1.78
-1.76
-1.74
-1.72
-1.7
-1.68
-1.66
-1.64
-1.62
-1.6
-1.58
-1.56
-1.54
-1.52
-1.5
-1.48
-1.46
-1.44
-1.42
-1.4
-1.38
-1.36
-1.34
-1.32
-1.3
-1.28
-1.26
-1.24
-1.22
-1.2
-1.18
-1.16
-1.14
-1.12
-1.1
-1.08
-1.06
-1.04
-1.02
-1
-0.98
-0.96
-0.94
-0.92
-0.9
-0.88
-0.86
-0.84
-0.82
-0.8
-0.78
-0.76
-0.74
-0.72
-0.7
-0.68
-0.66
-0.64
-0.62
-0.6
-0.58
-0.56
-0.54
-0.52
-0.5
-0.48
-0.46
-0.44
-0.42
-0.4
-0.38
-0.36
-0.34
-0.32
-0.3
-0.28
-0.26
-0.24
-0.22
-0.2
-0.18
-0.16
-0.14
-0.12
-0.1
-0.08
-0.06
-0.04
-0.02
0
0.02
0.04
0.06
0.08
0.1
0.12
0.14
0.16
0.18
0.2
0.22
0.24
0.26
0.28
0.3
0.32
0.34
0.36
0.38
0.4
0.42
0.44
0.46
0.48
0.5
0.52
0.54
0.56
0.58
0.6
0.62
0.64
0.66
0.68
0.7
0.72
0.74
0.76
0.78
0.8
0.82
0.84
0.86
0.88
0.9
0.92
0.94
0.96
0.98
1
1.02
1.04
1.06
1.08
1.1
1.12
1.14
1.16
1.18
1.2
1.22
1.24
1.26
1.28
1.3
1.32
1.34
1.36
1.38
1.4
1.42
1.44
1.46
1.48
1.5
1.52
1.54
1.56
1.58
1.6
1.62
1.64
1.66
1.68
1.7
1.72
1.74
1.76
1.78
1.8
1.82
1.84
1.86
1.88
1.9
1.92
1.94
1.96
1.98
2
zData [201 by 341]
1/Ang**3/eV
0.00872694	0.00896173	0.00846416	0.00714046	0.00659868	0.00661931	0.00649877	0.00636913	0.00728398	0.00820329	0.00869022	0.00922736	0.009459	0.00821195	0.00649714	0.00573585	0.00551673	0.00547063	0.00604824	0.00681511	0.00727308	0.00728096	0.0074699	0.00750577	0.00656449	0.00588984	0.00580838	0.00565701	0.00511154	0.00506469	0.00517912	0.00502166	0.00539645	0.00628121	0.00617773	0.00511323	0.00481538	0.00508106	0.00505906	0.00541319	0.00577485	0.00566714	0.00544746	0.00546391	0.0058307	0.00573457	0.00549637	0.00527551	0.00505839	0.00458372
0.0122915	0.0118376	0.0103319	0.00799979	0.00699694	0.00697124	0.00697247	0.00710928	0.00831771	0.00960156	0.0104132	0.0111214	0.0113064	0.00972742	0.0075412	0.00645305	0.00598435	0.00587201	0.00673622	0.00781809	0.00850631	0.0086374	0.00871968	0.00858729	0.00760186	0.00678554	0.00632814	0.00597376	0.00537468	0.00534939	0.00552119	0.00536234	0.00568101	0.0064988	0.00640296	0.00541985	0.00513191	0.00532131	0.00526326	0.00562614	0.0059824	0.00590969	0.00569876	0.00567438	0.0059509	0.00581196	0.00562028	0.00548628	0.0052601	0.00479357
0.00985875	0.00992368	0.0091579	0.00734669	0.00706995	0.00764418	0.00777007	0.0080569	0.00951089	0.011256	0.0125192	0.0133892	0.0134211	0.0115089	0.00901518	0.00750096	0.00688865	0.0069068	0.0080404	0.0094973	0.0103191	0.0104239	0.0105042	0.0104188	0.00958868	0.00863392	0.00762544	0.00710249	0.00652093	0.00655308	0.00674168	0.0065059	0.00685313	0.00785487	0.00787664	0.00695287	0.00643062	0.00645749	0.00645125	0.00693453	0.00735674	0.00730705	0.00692694	0.00687181	0.00735136	0.00745302	0.00737716	0.00694777	0.00664577	0.00615369
0.0091874	0.00954713	0.00950158	0.00845967	0.00837658	0.00865517	0.00879814	0.00923442	0.010923	0.0130138	0.0146352	0.0157273	0.0158402	0.0138544	0.0111212	0.00927233	0.00801138	0.00734058	0.0080401	0.009528	0.0109203	0.01153	0.0116348	0.0111504	0.0096216	0.00825551	0.0073024	0.00659115	0.00600969	0.00597915	0.00609386	0.00593746	0.00626853	0.00712101	0.00697486	0.00581612	0.00534053	0.00537044	0.00523414	0.00554135	0.00597263	0.00596831	0.00582028	0.00604929	0.00655938	0.00625849	0.00577124	0.00570674	0.0055848	0.00521391
0.0091648	0.00951104	0.00915911	0.00792074	0.00764297	0.0078658	0.00786479	0.0081793	0.00953916	0.0109593	0.0119133	0.0127299	0.0130241	0.0115039	0.00933251	0.00806658	0.00734349	0.0070491	0.00795083	0.00932841	0.0103337	0.010751	0.0109481	0.010627	0.00913891	0.00787811	0.00723241	0.00668913	0.0062473	0.0063085	0.00647294	0.00642509	0.00675554	0.00747477	0.0072473	0.00608651	0.00555908	0.00549211	0.00536223	0.00582742	0.00639029	0.00634968	0.00609636	0.00618812	0.00664845	0.00644475	0.00610206	0.00611478	0.00594529	0.00558603
0.00882467	0.00918091	0.00879325	0.00752011	0.00703802	0.00697623	0.00680848	0.0074468	0.00906191	0.0105273	0.0114796	0.0123474	0.0127133	0.0112078	0.0090028	0.00762979	0.00693925	0.00667174	0.00752655	0.00882025	0.00970199	0.0100069	0.0102164	0.0100511	0.00891395	0.00776659	0.00685787	0.00621039	0.00592996	0.00617612	0.00632208	0.00619237	0.00650452	0.0072784	0.00715901	0.0061702	0.00552796	0.00534647	0.00520444	0.00562541	0.00613203	0.00613529	0.00597818	0.00601616	0.00641821	0.00637567	0.00617241	0.0059776	0.005841	0.00550708
0.0088759	0.00931326	0.00903999	0.00782755	0.00737074	0.00724458	0.00706604	0.00766674	0.00896646	0.00980498	0.0102027	0.0109635	0.0115723	0.0102265	0.00817371	0.00734322	0.00705621	0.00691667	0.00788888	0.00912696	0.00992895	0.0102633	0.0105433	0.0103517	0.00906917	0.00787918	0.00701289	0.00630134	0.00610734	0.00653129	0.00679337	0.00668933	0.00701581	0.00784515	0.00771443	0.00664526	0.00598251	0.00578868	0.00558672	0.00591139	0.00645944	0.00659094	0.00647947	0.00655994	0.00695666	0.00674711	0.00641398	0.00630324	0.00612541	0.00570991
0.00988987	0.0101707	0.00982788	0.00869069	0.00809603	0.00770341	0.00720481	0.00773125	0.00902485	0.00981242	0.0101666	0.0109064	0.0115648	0.0103873	0.00855015	0.00771717	0.00732786	0.00705831	0.00793802	0.00914419	0.00987977	0.0101992	0.0105613	0.0104385	0.00910987	0.00808657	0.00753019	0.0068061	0.00669054	0.0072275	0.00747812	0.00741364	0.00785102	0.00881511	0.008669	0.00742311	0.00674027	0.00655337	0.00628405	0.00666392	0.00733732	0.00754344	0.00752476	0.0077272	0.00824226	0.00794473	0.00747122	0.00734007	0.00700013	0.00663012
0.00916532	0.00963065	0.00933624	0.00810921	0.00735047	0.00700293	0.00669444	0.0071916	0.00848727	0.00934259	0.00965837	0.0102537	0.0107858	0.00971828	0.00809639	0.00734072	0.00707022	0.00708084	0.00814059	0.00929813	0.0099135	0.0101068	0.0103436	0.0101035	0.00876178	0.00782264	0.00738578	0.00668136	0.00658367	0.00720651	0.00748172	0.00733804	0.00767491	0.00856306	0.00835155	0.007116	0.00660508	0.00664556	0.00647518	0.00661466	0.006891	0.00683565	0.00664409	0.0068662	0.00752642	0.00740474	0.0070279	0.00687857	0.00654857	0.00641993
0.00756258	0.00844294	0.00861578	0.0076632	0.00718949	0.00710412	0.00678769	0.00721469	0.00856191	0.00940859	0.00963399	0.0101776	0.0107075	0.00965947	0.0080865	0.00729029	0.00719838	0.00743929	0.00875814	0.0102277	0.0107991	0.0109141	0.0112342	0.0109741	0.00948455	0.00840927	0.00796676	0.0073432	0.00710834	0.00786452	0.00855233	0.0087325	0.00902669	0.0095972	0.00926688	0.0082636	0.0074458	0.00706906	0.00688208	0.00737678	0.00794228	0.00776877	0.00735273	0.00732749	0.00772226	0.00766262	0.00762168	0.00739072	0.00678947	0.00651568
0.0116809	0.0124455	0.0119767	0.00975016	0.00782789	0.00695043	0.00656546	0.00674563	0.00791767	0.00885522	0.00919922	0.00972567	0.0102139	0.0092241	0.00765027	0.00688269	0.00659821	0.00667047	0.00786957	0.00937809	0.0101882	0.0105964	0.0110133	0.0107041	0.00906229	0.00782271	0.00731878	0.00662485	0.00646252	0.00738895	0.00819603	0.00840866	0.00877076	0.00942863	0.00904737	0.00775974	0.00696592	0.00665513	0.00635629	0.00645834	0.0067591	0.00668034	0.00638718	0.00656637	0.00710397	0.00687784	0.0065666	0.00659877	0.00629155	0.00606321
0.00892639	0.00922336	0.00904036	0.00825332	0.00743417	0.00699684	0.00693412	0.00708528	0.00812856	0.00899913	0.00929919	0.00979201	0.0103006	0.00925721	0.00762463	0.007063	0.00678959	0.00659879	0.0075109	0.00908428	0.0101488	0.0106907	0.0110728	0.0106903	0.00882692	0.00739807	0.0069728	0.00647321	0.00627358	0.0072189	0.00832827	0.0087847	0.00915584	0.00966441	0.00927059	0.00818943	0.0070996	0.00651827	0.00634729	0.00673121	0.00731117	0.00732211	0.00700355	0.00714378	0.00752152	0.00721969	0.00692767	0.00671251	0.00626444	0.00590003
0.00815622	0.00873645	0.00883036	0.00831495	0.00770374	0.00736452	0.0072747	0.00747719	0.00859386	0.0094536	0.00968668	0.0102331	0.0108688	0.0097974	0.008082	0.00755174	0.00738254	0.00720511	0.00809898	0.00967476	0.0107169	0.0112397	0.0117344	0.0115547	0.00976273	0.00833957	0.00800341	0.00764168	0.00739795	0.008324	0.00959988	0.010261	0.0106947	0.0110804	0.0104193	0.00898577	0.00775211	0.00696169	0.00647942	0.00665098	0.00736257	0.0074805	0.00716342	0.00729639	0.00771405	0.00739039	0.00702388	0.00691382	0.00652062	0.00615359
0.00773973	0.00825908	0.00843139	0.00812076	0.00760185	0.00709634	0.00679398	0.00694573	0.00799918	0.00887062	0.00922848	0.00982312	0.0103501	0.00904942	0.00713376	0.00688099	0.00692405	0.0068751	0.00780091	0.00928676	0.0102483	0.0106943	0.0110214	0.0106794	0.0089488	0.00756503	0.00712412	0.00687712	0.00680948	0.00780873	0.009074	0.00967506	0.0101484	0.0106814	0.0101051	0.00866201	0.00739696	0.0065479	0.00588	0.00583189	0.00641209	0.00659652	0.00642737	0.00659448	0.00698088	0.00668851	0.00623315	0.00594651	0.00556246	0.00511591
0.00692393	0.00740145	0.00742464	0.00677972	0.00641947	0.00631533	0.00608691	0.00619703	0.00708174	0.00789184	0.00838163	0.00908691	0.00961647	0.00842421	0.00673708	0.00664985	0.00681595	0.00704092	0.00841632	0.00994986	0.0109918	0.0116338	0.0121061	0.0118213	0.0100915	0.00857349	0.00784842	0.00739385	0.00731373	0.00837338	0.00971849	0.0104168	0.0109533	0.0114916	0.0107941	0.00912049	0.00764593	0.00666145	0.0059019	0.00578077	0.00637273	0.00656154	0.00640875	0.0065439	0.00688261	0.00657676	0.00613544	0.00588038	0.00563139	0.00535119
0.00663471	0.00705339	0.00712592	0.00656421	0.00618471	0.00604327	0.00590921	0.00602417	0.00691766	0.00771872	0.00815458	0.00885272	0.00941736	0.00845007	0.00697297	0.00645735	0.00635696	0.00656002	0.00792459	0.00933518	0.010132	0.0105724	0.0110362	0.0108827	0.00932237	0.00797955	0.00739721	0.00689081	0.00660665	0.00754864	0.00898639	0.00995321	0.0105747	0.0108735	0.00987636	0.00797993	0.00687539	0.00632806	0.00583619	0.00594446	0.00656642	0.00663395	0.00639568	0.00648466	0.00679881	0.00649503	0.006114	0.00602905	0.00591719	0.00560082
0.00653422	0.00705346	0.00716343	0.00649541	0.00607742	0.00593548	0.0057125	0.00580471	0.00667904	0.00733026	0.00767051	0.00848734	0.00924862	0.00828088	0.00666436	0.0061807	0.00623198	0.00651222	0.00781046	0.0090107	0.00931911	0.00948094	0.00996147	0.010025	0.00866885	0.00755586	0.00732339	0.00710811	0.00684961	0.00768927	0.00890871	0.00966804	0.0103113	0.0108028	0.00986401	0.00787297	0.00666554	0.00615431	0.00580014	0.0062428	0.00707762	0.00707082	0.00691461	0.007141	0.00757768	0.00735021	0.00686242	0.00638195	0.00604187	0.00559073
0.0083282	0.0086692	0.00837433	0.00702959	0.00657568	0.00677062	0.00647768	0.00638266	0.00694363	0.00721445	0.0073867	0.0083749	0.00945826	0.00853125	0.00676274	0.00647343	0.00687611	0.00749667	0.00904822	0.0101906	0.0101642	0.0100639	0.0105429	0.0107756	0.00929138	0.00823842	0.00838225	0.00819502	0.00808058	0.00930515	0.0108847	0.0117723	0.0124277	0.0128359	0.0114335	0.00860728	0.00702784	0.00642763	0.00601917	0.00664565	0.00767239	0.0076151	0.00735272	0.0077292	0.00845678	0.00846889	0.00798422	0.00696075	0.00629628	0.00568867
0.00700864	0.0074268	0.00732793	0.00650472	0.00611363	0.00615497	0.00594864	0.00586626	0.00649806	0.00708685	0.00746693	0.00819055	0.00884042	0.00786831	0.00626849	0.00595884	0.00615123	0.00669094	0.00825332	0.00953046	0.00963107	0.00960787	0.0101745	0.0104054	0.00916815	0.00797396	0.00765275	0.00766855	0.00783323	0.00921682	0.0108319	0.0117605	0.0126681	0.013535	0.0124939	0.0100796	0.00809764	0.0071127	0.00656149	0.00704652	0.00812366	0.00822287	0.00808194	0.00836987	0.00890617	0.00874049	0.0082235	0.00744945	0.00680418	0.00604742
0.0062362	0.00668734	0.00672409	0.00602605	0.00585839	0.0060472	0.00587566	0.00576015	0.00621729	0.00657257	0.00677893	0.00744715	0.00814763	0.00739961	0.00599006	0.00547789	0.0054363	0.00575841	0.00699712	0.00815531	0.0083673	0.0084419	0.0089813	0.0092133	0.00805119	0.0071108	0.00700074	0.00678539	0.00676381	0.00790905	0.00950645	0.0107103	0.0117468	0.0124408	0.0112611	0.00863892	0.00705028	0.00629053	0.00567049	0.00611625	0.00705865	0.00724643	0.0072656	0.00758596	0.0080648	0.00775847	0.00712979	0.00654929	0.00615293	0.00561998
0.00607893	0.00638889	0.00628506	0.00563151	0.00545032	0.00562156	0.00561382	0.00566989	0.00615827	0.00650206	0.00670018	0.00738012	0.00811247	0.0074389	0.00610026	0.00546682	0.00529023	0.00544235	0.00650413	0.00765572	0.00800406	0.00818263	0.00875057	0.00898592	0.00776262	0.00692072	0.00707581	0.0069471	0.00696242	0.00815343	0.00974803	0.0109211	0.0120091	0.0128249	0.0116985	0.00912037	0.00737063	0.00666665	0.00637361	0.00712895	0.00831151	0.00842167	0.00819461	0.00858804	0.0093261	0.00901274	0.00827577	0.00767433	0.00733987	0.00668711
0.00729984	0.00768015	0.00739946	0.00621674	0.00551278	0.00529181	0.00509222	0.00521165	0.00576004	0.00611269	0.00628405	0.00691229	0.00765553	0.00713765	0.00594843	0.00530434	0.00497775	0.00500224	0.00589157	0.00697252	0.00743529	0.00764133	0.00807099	0.0081811	0.00709525	0.00629216	0.00628763	0.00615756	0.00620503	0.00728014	0.00854083	0.00938216	0.0102647	0.0110686	0.01024	0.00806098	0.00673318	0.0061911	0.00586278	0.00649225	0.00750287	0.00780969	0.00784084	0.00806322	0.0084585	0.00794716	0.00718122	0.00687461	0.0065619	0.00599644
0.00579786	0.00601637	0.00586346	0.00522893	0.00507331	0.00510156	0.00499789	0.00520404	0.0057239	0.00596409	0.00604567	0.00663685	0.00735465	0.00676947	0.00556638	0.00507087	0.00492166	0.00504427	0.0059643	0.00701654	0.00742939	0.007592	0.00803527	0.00814974	0.00695299	0.00615172	0.0063132	0.00625809	0.00643903	0.00757482	0.00884485	0.0096713	0.0105963	0.0115024	0.0105477	0.00807759	0.00679012	0.00660015	0.00656592	0.00739591	0.00856585	0.00873984	0.00859366	0.00911501	0.00995768	0.00953429	0.00860262	0.00785269	0.00743314	0.00683963
0.00537215	0.00567158	0.00566314	0.00512863	0.00494295	0.00490602	0.00470362	0.0048699	0.00540808	0.00578378	0.0059996	0.00648099	0.00691412	0.0062267	0.00510696	0.00464637	0.0045093	0.00463789	0.00545127	0.00634672	0.00660851	0.006652	0.00696692	0.00705207	0.00613815	0.00546449	0.005417	0.00527953	0.00531659	0.00617579	0.00723366	0.00795304	0.00872005	0.00949509	0.00878931	0.00676808	0.00597546	0.00592261	0.00582625	0.00648559	0.00752091	0.00772833	0.00764867	0.00801814	0.00854347	0.00798154	0.00705739	0.0066211	0.00633741	0.00591197
0.00588923	0.0060921	0.00592448	0.00527365	0.00500218	0.00486394	0.00463401	0.00494236	0.0055794	0.00593966	0.00610994	0.00658855	0.00706567	0.00640863	0.00527763	0.00487357	0.00482237	0.0050231	0.00585236	0.00678395	0.00708746	0.00711362	0.00735175	0.00730886	0.00630473	0.00557251	0.00546833	0.00533366	0.00541215	0.00620422	0.00711072	0.00763274	0.0082435	0.00903728	0.00862427	0.00712458	0.00631387	0.00627309	0.00647416	0.00743836	0.00868977	0.00886774	0.00864576	0.00907931	0.00976872	0.00928255	0.0081929	0.00712582	0.00669051	0.00615271
0.00534738	0.00572208	0.00577936	0.00535063	0.00534565	0.00544802	0.00523241	0.00547487	0.00597638	0.00621008	0.00637024	0.00692186	0.0074517	0.00668535	0.00538635	0.00499121	0.00495543	0.00521779	0.00623203	0.00708871	0.00702666	0.00685014	0.00718949	0.00735527	0.0066025	0.00590109	0.00560659	0.00539754	0.00549718	0.00621462	0.00697641	0.00738841	0.00792426	0.00862641	0.00810382	0.00652028	0.00554529	0.00539055	0.00553487	0.00638186	0.0075502	0.00787097	0.00774759	0.00813932	0.00872826	0.00811796	0.00711332	0.00660442	0.00610565	0.00553542
0.00636804	0.00625878	0.00593645	0.00530172	0.00504075	0.00489579	0.00458554	0.00475448	0.00520261	0.00551873	0.00576693	0.00615642	0.00640881	0.00569378	0.0046643	0.00434877	0.00427091	0.00442026	0.00520167	0.00614223	0.00648381	0.00653459	0.00665766	0.00651771	0.00566544	0.00508468	0.00493992	0.00471445	0.004834	0.00550824	0.00616909	0.00655138	0.00700012	0.0075082	0.00695585	0.00551328	0.00474357	0.00460517	0.00457109	0.0051185	0.00612394	0.00658047	0.00667559	0.00701832	0.00740043	0.00672032	0.00581297	0.00557777	0.00530803	0.00491093
0.00709679	0.00701174	0.0066947	0.00594226	0.00596081	0.00615345	0.00579593	0.00582607	0.00604888	0.00603054	0.00608891	0.00662381	0.00718179	0.00649822	0.00527135	0.00495132	0.00483968	0.00491338	0.00567064	0.00660092	0.00684687	0.00689607	0.00711723	0.00705183	0.00610798	0.00552369	0.00545711	0.00513056	0.00514327	0.00564236	0.00607448	0.00630651	0.0067117	0.00724569	0.00675962	0.00531033	0.00462765	0.0045232	0.00447256	0.00493968	0.00588506	0.00633992	0.00638208	0.00653093	0.00673942	0.006236	0.00559588	0.00533765	0.00497284	0.00449806
0.00647478	0.00672932	0.00667553	0.00615629	0.00591121	0.00569306	0.00519633	0.00525481	0.005791	0.00621102	0.00650808	0.00690905	0.0071463	0.00636077	0.00531911	0.00500457	0.0048945	0.00491181	0.00566489	0.0066226	0.00681856	0.00693201	0.00711385	0.00694102	0.00592399	0.00540075	0.00546868	0.00516432	0.0052456	0.00583341	0.00633769	0.00666942	0.00715509	0.00768502	0.00705151	0.00540314	0.00463208	0.00450541	0.00448193	0.00507396	0.00603696	0.00636109	0.00634952	0.00670835	0.00711263	0.00637898	0.00532876	0.00504231	0.00464736	0.00410182
0.00513799	0.0054358	0.00545866	0.00508809	0.00497466	0.00490592	0.00458051	0.00460645	0.00507542	0.00540182	0.00549646	0.00575803	0.00609405	0.00571738	0.00506213	0.00475551	0.00459643	0.00464402	0.00546814	0.0065639	0.00680863	0.00684463	0.00702296	0.0068995	0.00594351	0.00539429	0.00545957	0.00523533	0.0052103	0.00563761	0.00611454	0.0064808	0.00690199	0.00730291	0.00670128	0.00530391	0.00465579	0.0045602	0.0045591	0.00514808	0.00623475	0.00683821	0.00703289	0.0073033	0.00744593	0.00657396	0.00560335	0.00537737	0.00503521	0.00459892
0.00460685	0.00499247	0.00512836	0.00487213	0.00475574	0.00476051	0.00454121	0.00456745	0.00531477	0.00607832	0.00641887	0.00657748	0.0066094	0.00598203	0.00523416	0.0050182	0.00493215	0.00509512	0.00610782	0.00734374	0.00755385	0.00746894	0.00764122	0.00764227	0.0068666	0.00625698	0.00596217	0.00548046	0.00549832	0.00622218	0.00702916	0.00757361	0.00791713	0.00807764	0.00746473	0.00632986	0.00555605	0.00508601	0.00497712	0.00574084	0.00715877	0.00812149	0.00849079	0.00844857	0.00797634	0.00673398	0.00572749	0.00533033	0.00479044	0.00431187
0.00413129	0.00451415	0.00461774	0.00443317	0.00441248	0.00438053	0.00412237	0.00415384	0.0046526	0.00513251	0.00539018	0.00567526	0.00592304	0.0055021	0.00486954	0.00463822	0.00455424	0.00467183	0.0053071	0.00609729	0.00616993	0.00603365	0.00628125	0.00631663	0.00546382	0.00503742	0.00528157	0.00508497	0.0048664	0.00519207	0.0057622	0.00625524	0.00668195	0.00700448	0.00638837	0.00512227	0.00472534	0.00476206	0.00476887	0.00527677	0.00628285	0.00684834	0.00699017	0.00724448	0.00745273	0.00672783	0.00592515	0.00566046	0.00515323	0.00475671
0.00582321	0.00597564	0.00584207	0.00532316	0.00529395	0.00532544	0.00493496	0.00470007	0.00483475	0.00500796	0.00516821	0.00556586	0.00602563	0.00574017	0.00509057	0.00485261	0.00475654	0.00480089	0.00536056	0.00622263	0.0062431	0.0060876	0.00629779	0.00645645	0.00597577	0.00596648	0.00634199	0.00608459	0.00593646	0.00606196	0.00628306	0.00655707	0.00691707	0.00729607	0.00684259	0.00576361	0.00522784	0.00507496	0.00507518	0.00569538	0.00690744	0.00753773	0.00768332	0.00792476	0.00805491	0.00716628	0.00630924	0.00618884	0.00571141	0.00525338
0.00801761	0.00783513	0.00737851	0.00660461	0.00616482	0.0060389	0.00572048	0.00542821	0.00560647	0.00554089	0.00540262	0.00571839	0.00628643	0.00620264	0.00562602	0.00492741	0.00468653	0.00490512	0.00556323	0.00628167	0.00619119	0.00589431	0.00611104	0.00626447	0.00581078	0.00548155	0.00526396	0.00498904	0.00497151	0.00548695	0.00610254	0.00649399	0.00680192	0.00710837	0.00666789	0.00567233	0.00521501	0.00525682	0.0055844	0.00647136	0.00791155	0.00836288	0.00814413	0.00808414	0.00808953	0.00735282	0.00681362	0.00679241	0.00648369	0.00626431
0.0105871	0.0094419	0.00840908	0.00734744	0.00689973	0.00665147	0.00615918	0.00580157	0.00569419	0.00548852	0.00539899	0.00579605	0.00644383	0.00635923	0.00570684	0.00516725	0.00480294	0.00485419	0.00550773	0.00622081	0.00618928	0.00597444	0.00622065	0.00637825	0.00581928	0.0055102	0.00545934	0.00507114	0.00484677	0.00504662	0.00534241	0.0055594	0.00589948	0.00639174	0.00620713	0.00544005	0.00495249	0.0049125	0.00519376	0.00583707	0.00696574	0.00756628	0.00756629	0.00765028	0.00768085	0.00674995	0.00615005	0.00663502	0.00676145	0.00635728
0.00720955	0.00676957	0.00647345	0.00608492	0.00626696	0.00682342	0.0065199	0.00589992	0.00582711	0.00572393	0.00575324	0.00607529	0.00644692	0.00612905	0.00544833	0.00500173	0.00480647	0.00494448	0.00556043	0.00623087	0.00611262	0.00581361	0.00594345	0.00603193	0.00554882	0.00533787	0.00543112	0.00519484	0.00484213	0.00487351	0.00497836	0.00505674	0.00532638	0.00578575	0.00563838	0.00482714	0.00439304	0.00427594	0.00440681	0.00512045	0.00621158	0.00666536	0.00666801	0.00681145	0.0068413	0.00609314	0.00547046	0.00530174	0.00494621	0.00459181
0.00536092	0.00556205	0.00572097	0.00553865	0.00564369	0.00627858	0.00620245	0.00567647	0.00585164	0.00573477	0.00562429	0.00594963	0.00645468	0.00630196	0.00565385	0.00497826	0.00449541	0.00436291	0.00479809	0.0054137	0.0052098	0.00490006	0.00491917	0.00499871	0.00469769	0.00451427	0.00447407	0.00412578	0.00383843	0.00405289	0.0042006	0.00426435	0.00438201	0.00460065	0.00441952	0.00380769	0.00359248	0.00356038	0.00358283	0.00402463	0.00490424	0.00529755	0.00544331	0.00550423	0.00548093	0.00490165	0.00446452	0.00454742	0.00431088	0.00394121
0.00518817	0.00580393	0.00633968	0.0065713	0.00712673	0.00794129	0.00777808	0.00718425	0.00764929	0.00808216	0.00848971	0.00903898	0.00968959	0.00984318	0.00931164	0.00822178	0.00726845	0.00714956	0.00790555	0.00865232	0.00806645	0.00725264	0.00705458	0.00699903	0.00652764	0.00633547	0.00650963	0.0066438	0.00638326	0.00683342	0.0072236	0.00720433	0.00729464	0.00766199	0.0073041	0.00601423	0.00544347	0.00528113	0.00523614	0.005947	0.00729125	0.00759762	0.00747553	0.00757105	0.00769352	0.00698553	0.00629696	0.00631924	0.00601795	0.00543231
0.00565121	0.0057673	0.00597849	0.00612647	0.00633527	0.00652558	0.0061631	0.00580694	0.00619436	0.00650592	0.00678436	0.00707248	0.00745316	0.00765887	0.00759959	0.00719826	0.00695948	0.00742648	0.00862054	0.0095639	0.00890205	0.00782532	0.00736445	0.00726374	0.00710203	0.00719932	0.00741467	0.00756485	0.00700582	0.00716029	0.00732218	0.00730451	0.0074188	0.0077546	0.00745853	0.00639226	0.00597583	0.00587194	0.0058497	0.00650816	0.00789247	0.00837453	0.00823987	0.00814759	0.00803082	0.00699926	0.00619891	0.00654145	0.00651355	0.00596078
0.00619373	0.00622961	0.00629482	0.00624784	0.00655681	0.00684873	0.00651758	0.00656449	0.00745949	0.00834944	0.00880113	0.00881482	0.00870717	0.00834378	0.0080724	0.00807363	0.00808588	0.00815524	0.00844382	0.0093875	0.00950035	0.00887739	0.00865737	0.00852668	0.00807642	0.00794211	0.00858776	0.00919683	0.00784889	0.00812399	0.00815762	0.00787722	0.00783335	0.008344	0.00858689	0.00812371	0.00789072	0.00762389	0.00745366	0.00812437	0.00958139	0.0094748	0.00878708	0.00852591	0.00853453	0.00774601	0.00691191	0.00670642	0.00667447	0.00623895
0.0069067	0.00672004	0.00633338	0.00583916	0.00591449	0.0061535	0.00582605	0.00576924	0.0062706	0.00663331	0.00685054	0.00697428	0.00692904	0.00634501	0.00566854	0.00544529	0.0054622	0.00568793	0.00617663	0.00694316	0.00708211	0.00675156	0.00669309	0.00665651	0.00625771	0.0060217	0.00621729	0.00636882	0.00589881	0.00657093	0.00722874	0.00760858	0.00785303	0.00812216	0.00789538	0.00706248	0.00675592	0.00673166	0.00702394	0.00809842	0.00950091	0.00911579	0.0081025	0.0075662	0.00749387	0.00686812	0.00634847	0.00658393	0.0069507	0.00630572
0.00624812	0.00617766	0.00601148	0.0056617	0.00614234	0.00652747	0.00609038	0.00601271	0.00623799	0.00633134	0.00647143	0.00679779	0.00713839	0.00672547	0.00603831	0.00610302	0.00638784	0.00681743	0.00767074	0.00860405	0.00831501	0.0076693	0.00758643	0.00773947	0.0075178	0.00745884	0.00756562	0.00726944	0.00671062	0.00707634	0.00734423	0.00750517	0.0078166	0.00837839	0.00843039	0.00771129	0.00738326	0.00727967	0.00745631	0.00803597	0.00911511	0.00913812	0.00833532	0.00791082	0.00793597	0.00731213	0.00686253	0.00740812	0.00776981	0.00677442
0.00695179	0.00651123	0.0063139	0.00626284	0.00693145	0.00710802	0.00662476	0.00679826	0.00706276	0.00699468	0.00693471	0.00702283	0.00716134	0.00680376	0.00630182	0.00621862	0.00642539	0.0067383	0.00733305	0.00802337	0.00763853	0.00686178	0.00662478	0.00668767	0.00640276	0.00653032	0.00686315	0.00655068	0.00630491	0.00677699	0.00694005	0.00692377	0.00710991	0.00758639	0.00753629	0.00681168	0.00679587	0.00724118	0.0078565	0.00851794	0.00972867	0.00999027	0.00913817	0.00858733	0.00864105	0.00836033	0.00828262	0.00873032	0.00899664	0.0078923
0.00528358	0.00482694	0.00465296	0.0047328	0.0052793	0.00552211	0.00523454	0.00525784	0.0054067	0.00535718	0.00535987	0.00531682	0.00519351	0.00482219	0.00454346	0.00467602	0.00493714	0.00514456	0.00532725	0.00564692	0.00549701	0.00494693	0.00477109	0.00482787	0.00460042	0.00475845	0.00520375	0.00506645	0.00480407	0.00513155	0.00532185	0.00550876	0.00578862	0.0060861	0.00583328	0.00509049	0.00502913	0.00513245	0.0051417	0.00545254	0.00623568	0.00653545	0.00634492	0.0062631	0.0062841	0.00566329	0.00497678	0.00474169	0.00452547	0.00407448
0.00513668	0.00469517	0.00442163	0.00439355	0.00477584	0.00521536	0.00508139	0.00472529	0.0049108	0.00523662	0.00554221	0.00553963	0.00522143	0.00474246	0.00447179	0.00435033	0.00425578	0.00415535	0.00427182	0.00460025	0.00455364	0.00429653	0.00424609	0.00433789	0.00415635	0.00418645	0.00438679	0.00435476	0.00387225	0.00408571	0.00439232	0.00453726	0.00463205	0.00477277	0.00461367	0.00412785	0.00403238	0.00398209	0.00378957	0.0039504	0.00468768	0.00475503	0.00485169	0.00500384	0.00507462	0.00456315	0.00404004	0.0039068	0.0036556	0.00348979
0.00766223	0.00735566	0.00697517	0.00669846	0.00742334	0.00844254	0.00829077	0.00794179	0.00820349	0.00827012	0.00832416	0.00821021	0.00799844	0.00753272	0.00723629	0.00736157	0.00745026	0.00741767	0.00776978	0.00839508	0.00819155	0.00776881	0.00754987	0.00741708	0.00681547	0.00713453	0.00821166	0.00832274	0.00770376	0.00801349	0.00817297	0.00821143	0.00853441	0.00912112	0.00872006	0.00730176	0.00728976	0.00784437	0.00810709	0.00884869	0.0102095	0.00966707	0.00899177	0.00929675	0.0100008	0.00906028	0.00805853	0.00858561	0.00825324	0.00805659
0.00771754	0.00707693	0.00672525	0.006707	0.00780483	0.0091	0.00895001	0.00841001	0.00834559	0.00826117	0.00844933	0.00858803	0.00845529	0.00766806	0.0070025	0.00727512	0.00762602	0.00760652	0.00749553	0.00791045	0.00767334	0.00697704	0.00699302	0.00724433	0.00642616	0.00645453	0.0075743	0.00761237	0.00707455	0.00737885	0.00742699	0.00739571	0.00776724	0.00838299	0.0078772	0.00624743	0.00645579	0.00731797	0.00763016	0.00807405	0.00895298	0.00897432	0.00880316	0.00922867	0.00986678	0.00873648	0.00737952	0.00786442	0.00797543	0.00723781
0.00594054	0.00594418	0.00588983	0.00619627	0.00737357	0.00848938	0.00834664	0.00752135	0.00708531	0.00689769	0.00693114	0.00672473	0.00622006	0.00567237	0.00556384	0.00561744	0.00588355	0.00597143	0.0055907	0.00608729	0.00656083	0.00596724	0.00545675	0.00528844	0.00518089	0.0055043	0.00603214	0.0061081	0.00558344	0.00576758	0.0061368	0.00656483	0.00670397	0.00644398	0.00582211	0.00529473	0.00519926	0.00525797	0.0053851	0.00564889	0.00654258	0.0070573	0.00703538	0.00679966	0.00662983	0.00598592	0.00552969	0.00562753	0.00568272	0.00539923
0.00668206	0.00645397	0.00621072	0.00633792	0.00752556	0.00889461	0.00899657	0.00813278	0.00756173	0.00745268	0.00767616	0.00768419	0.00722352	0.00641623	0.00602913	0.00598002	0.00625237	0.00632137	0.00601294	0.00650279	0.00686642	0.00629448	0.00603724	0.00601895	0.00569147	0.00617251	0.00738631	0.00776469	0.00722887	0.00726722	0.0073226	0.00743242	0.00748041	0.00754119	0.00738692	0.00701456	0.00706872	0.00712859	0.0070953	0.00718186	0.00815264	0.00886157	0.00883803	0.00859817	0.00853424	0.00777743	0.00727198	0.00765896	0.00796729	0.00746115
0.00500172	0.00478097	0.00459472	0.00474878	0.00532181	0.00546467	0.00521748	0.00537963	0.00536832	0.00521393	0.00510819	0.00488665	0.00459322	0.00434007	0.00440619	0.00448722	0.00499165	0.00540495	0.0051993	0.00578673	0.00611552	0.00541268	0.00504354	0.00504922	0.00504391	0.00567899	0.0064613	0.00634179	0.00617704	0.00626496	0.00623196	0.0064264	0.00648383	0.00631788	0.00601548	0.00569877	0.00548726	0.00520557	0.00495658	0.00477529	0.00521884	0.00592283	0.00603892	0.00587641	0.00566953	0.00499023	0.00457723	0.00484419	0.0051469	0.00476253
0.00465838	0.00451067	0.00431192	0.00446569	0.0051216	0.00546218	0.00533811	0.00557172	0.0057625	0.00598013	0.00624472	0.00623367	0.00592934	0.00547293	0.00525411	0.00500585	0.00521597	0.00539817	0.00525982	0.00589097	0.00613204	0.00564198	0.00558955	0.00590798	0.00608359	0.00686781	0.0076847	0.00741622	0.0071496	0.00737548	0.00776528	0.00836382	0.00853196	0.00815744	0.00747974	0.00693603	0.00687957	0.00679227	0.00657621	0.00634382	0.00685035	0.00774656	0.00788528	0.00790598	0.00790952	0.0068644	0.00607875	0.00667166	0.00704912	0.00650198
0.0044738	0.00442681	0.00426466	0.00426058	0.00414388	0.00399618	0.00389697	0.00385614	0.00417371	0.00439674	0.00453626	0.00472226	0.00486441	0.0047268	0.00463749	0.00438941	0.00461222	0.00479725	0.00492059	0.00554986	0.00563313	0.00533095	0.00539443	0.00581809	0.00632774	0.00773703	0.008987	0.00882533	0.00848968	0.00851449	0.00880803	0.00932101	0.00931021	0.00869474	0.00778202	0.00717149	0.0073432	0.00776701	0.00807195	0.00767803	0.00823831	0.00973506	0.00972981	0.00929196	0.00895994	0.00789925	0.00733427	0.00817768	0.00864925	0.00818133
0.00512264	0.00516942	0.00515698	0.00506235	0.00459523	0.00412524	0.00377554	0.00351574	0.00375262	0.00382745	0.0038683	0.0041098	0.00438184	0.00430965	0.00418228	0.00373524	0.00374194	0.00382012	0.00425713	0.0049357	0.00492744	0.00478265	0.00497782	0.00531774	0.00558839	0.00634784	0.00709233	0.00724618	0.00694173	0.0071754	0.00780405	0.00846057	0.00863029	0.00829839	0.00761275	0.00709244	0.00702395	0.00725971	0.0076039	0.00727886	0.00810112	0.00995129	0.0101463	0.00955359	0.0091149	0.00846373	0.00858892	0.00952617	0.0095023	0.00876412
0.00542963	0.00533531	0.00521819	0.00527416	0.00502466	0.00478734	0.00445485	0.00413526	0.00458906	0.00483534	0.00495266	0.00517031	0.00540899	0.00533145	0.0051258	0.00448141	0.0043326	0.00429883	0.00458493	0.00530923	0.00518535	0.00484713	0.00507223	0.00548982	0.00554614	0.00574398	0.00606992	0.00612488	0.00574132	0.00630398	0.00720233	0.0079385	0.00834846	0.00854122	0.00829031	0.00781704	0.00782256	0.00786505	0.00774671	0.00768289	0.00879195	0.0103091	0.0109732	0.0111856	0.011479	0.0111699	0.0120011	0.0141629	0.014093	0.0134686
0.00598326	0.00607779	0.0061719	0.00633686	0.00616849	0.00584759	0.00529118	0.00465631	0.00484246	0.00476889	0.00466296	0.00477198	0.00498503	0.00493369	0.00475753	0.00414784	0.00388935	0.00375223	0.00427942	0.00506015	0.00498434	0.00489392	0.00503022	0.00514473	0.00501336	0.00492108	0.00479886	0.00475328	0.00450046	0.00495698	0.00531631	0.00538567	0.00540958	0.00559709	0.00556166	0.00523303	0.00501097	0.00486323	0.00470276	0.00488185	0.00600494	0.00690312	0.00718367	0.0070457	0.0068699	0.00650099	0.00681929	0.0077121	0.00789655	0.00742585
0.00877136	0.00845124	0.0081097	0.00806287	0.00771165	0.00728831	0.00664249	0.00573153	0.0059527	0.00573978	0.00540142	0.00548773	0.00586169	0.00591935	0.00578994	0.00504505	0.00472908	0.00445454	0.00516598	0.00606566	0.00574246	0.00555835	0.00563611	0.00574146	0.00562681	0.00543083	0.00516906	0.00523623	0.00470602	0.00502468	0.00520285	0.00502409	0.00498242	0.00529908	0.00530395	0.00486715	0.00467307	0.00471315	0.00471152	0.00510809	0.00638084	0.00699674	0.00708564	0.0069916	0.0070135	0.00688112	0.00759756	0.00895247	0.00932532	0.00905826
0.00961675	0.00933569	0.00904279	0.00893281	0.00838186	0.00775748	0.00709186	0.0062401	0.00654954	0.00620382	0.00569355	0.00565318	0.00600169	0.00601644	0.00579078	0.00509189	0.00473378	0.00437279	0.0049726	0.00580312	0.00542439	0.00515751	0.00524289	0.00543441	0.00526991	0.00497595	0.00478313	0.00488704	0.00425969	0.00459344	0.0047638	0.00455041	0.00445172	0.00467378	0.00465346	0.00432901	0.00404935	0.00399289	0.00390543	0.00426623	0.00546677	0.00574807	0.00572136	0.0055186	0.00539988	0.00502691	0.00494459	0.00534219	0.0057646	0.00524481
0.00897402	0.00909307	0.00940876	0.00964898	0.00896592	0.00788541	0.00693922	0.00617862	0.00661128	0.00654772	0.00635943	0.00652232	0.0068206	0.00652095	0.00600654	0.00514675	0.00489273	0.00465993	0.00512838	0.00573775	0.00531208	0.00489202	0.0051225	0.00551853	0.00541564	0.00506609	0.00478303	0.00489539	0.00443022	0.00488285	0.00502191	0.00467042	0.00453742	0.00489655	0.00502665	0.00471381	0.00428918	0.00406294	0.0038556	0.00415243	0.00531414	0.00563203	0.00562222	0.00544536	0.00532144	0.00500527	0.00494306	0.00514257	0.00534782	0.00482003
0.0094693	0.00962985	0.00975567	0.00977286	0.0088189	0.00773514	0.00699031	0.00605248	0.00648142	0.00644038	0.00616025	0.00629968	0.00661584	0.00638575	0.00601625	0.00507837	0.00485002	0.00455323	0.00503058	0.00576387	0.00567453	0.00538883	0.00527597	0.00536119	0.00544973	0.00539933	0.00505888	0.00506237	0.00456698	0.00483749	0.00471028	0.00416817	0.00393713	0.004249	0.0044006	0.0042051	0.00375349	0.00345201	0.0032319	0.00350969	0.00442298	0.00457438	0.00457763	0.0045892	0.00463672	0.00435477	0.00414006	0.00410374	0.00431106	0.00381715
0.0092577	0.00961039	0.00957053	0.00914167	0.00777294	0.00650383	0.00560817	0.00470942	0.0050228	0.0052502	0.00535845	0.00571069	0.00603383	0.00594699	0.00591279	0.00505974	0.00495929	0.00470032	0.00514736	0.00588365	0.00587781	0.00563821	0.00546014	0.00550603	0.00572064	0.00575378	0.00523059	0.00514418	0.0046628	0.00494446	0.00486992	0.00437926	0.00415651	0.00442409	0.00450349	0.00423046	0.00375641	0.00348236	0.00328867	0.00358839	0.00444837	0.00468464	0.00469503	0.00467161	0.00471826	0.00444541	0.00425032	0.00417668	0.00422469	0.00385625
0.00849035	0.00965003	0.0103056	0.0102561	0.00836651	0.00670644	0.00576042	0.00491346	0.00553969	0.00615179	0.00661937	0.00733791	0.00778689	0.0076442	0.00811949	0.00792377	0.00878246	0.00849223	0.0087781	0.0104392	0.0109126	0.0107817	0.0101981	0.0099159	0.00988134	0.00976811	0.00875465	0.00841951	0.00774506	0.00861618	0.00819842	0.00693418	0.00631878	0.00677178	0.00699006	0.00652658	0.00564366	0.00517431	0.00489039	0.00528161	0.0066409	0.00668312	0.00650952	0.00668828	0.00703664	0.00638923	0.00555197	0.00526002	0.00527307	0.00487831
0.00736782	0.00816572	0.00857404	0.00842157	0.00744395	0.00638672	0.00530776	0.00431466	0.00455873	0.0050294	0.00548965	0.00604781	0.00635307	0.0060445	0.00583287	0.00519708	0.00516105	0.00483988	0.00527063	0.00600511	0.00606474	0.00595219	0.00580617	0.0057767	0.00574495	0.00557335	0.00497118	0.00491663	0.00460347	0.00501298	0.0050245	0.00453443	0.00433057	0.00468653	0.00479948	0.00444574	0.00389548	0.00367497	0.00355537	0.00392789	0.0048564	0.00507296	0.0049576	0.0048248	0.00489387	0.00462979	0.0043486	0.00412796	0.00409263	0.00380614
0.0102043	0.0113702	0.0130352	0.0141525	0.0129775	0.0115601	0.00988653	0.00728398	0.0083821	0.00942582	0.00983849	0.00996991	0.00977279	0.00904795	0.00866808	0.00771187	0.00734509	0.00632935	0.00653354	0.00749508	0.00722815	0.0072363	0.00706647	0.0070051	0.00689488	0.00663718	0.00588724	0.00578366	0.00552625	0.00609891	0.00613888	0.00554437	0.00545701	0.0061403	0.00626311	0.00561722	0.00526282	0.00559383	0.00573953	0.00625617	0.00751344	0.00783563	0.00745918	0.00694839	0.0071595	0.00726099	0.0072939	0.00684207	0.0066464	0.00588173
0.00892661	0.00928257	0.0094254	0.00901522	0.00800617	0.00693416	0.00602322	0.0051626	0.0054588	0.00566037	0.005849	0.00642962	0.00703281	0.00695867	0.00662042	0.00555708	0.00522365	0.0047745	0.00465548	0.00513215	0.00554943	0.00568838	0.00587341	0.00610673	0.00623296	0.00560844	0.00455036	0.00472623	0.00385896	0.00460883	0.00514956	0.00501957	0.00512149	0.00557761	0.00552901	0.00538863	0.00517654	0.0053853	0.00512748	0.00521476	0.00674316	0.0068386	0.00693355	0.00671595	0.00666283	0.0063956	0.00633296	0.0060029	0.00598532	0.00544022
0.00909437	0.0114183	0.0132766	0.0123731	0.00958382	0.00707397	0.00573356	0.00544247	0.006054	0.00640453	0.00672062	0.00756558	0.00836961	0.00818328	0.00765616	0.00632939	0.00611124	0.00572897	0.00585605	0.00648924	0.00680429	0.00705	0.00740852	0.00784179	0.00808041	0.00719981	0.00580335	0.00624017	0.00486973	0.00574411	0.00647245	0.0062279	0.00619874	0.00662266	0.00651815	0.00624613	0.00573812	0.0057476	0.00536836	0.00533649	0.00692861	0.00685287	0.00690277	0.00667674	0.00670739	0.00658007	0.00639294	0.00573095	0.00569269	0.00506236
0.00588373	0.00695358	0.00743898	0.0068899	0.00602889	0.00531802	0.00458855	0.0042613	0.00486861	0.00536145	0.00582359	0.00662575	0.00756403	0.00789468	0.00765179	0.00655475	0.00567351	0.00483592	0.00495427	0.00573885	0.00630012	0.00673291	0.0069899	0.0069191	0.00673385	0.00632722	0.0052599	0.00481375	0.00430371	0.00480499	0.00561549	0.00618679	0.00656281	0.0066389	0.00609032	0.00583849	0.00587014	0.0070081	0.00785137	0.00846627	0.0102971	0.0102574	0.0099323	0.00919063	0.00955624	0.010131	0.0101644	0.00865274	0.00944557	0.00765857
0.00584662	0.0072742	0.00780956	0.00674952	0.00551069	0.00500877	0.00446461	0.00407761	0.00455956	0.00507421	0.00555771	0.00645642	0.00746265	0.00754958	0.00697463	0.00586488	0.00493129	0.0040024	0.00394913	0.00468666	0.00555795	0.00637769	0.00695286	0.00679197	0.00622442	0.00551769	0.00449497	0.00391951	0.0035757	0.00398642	0.00459379	0.00512668	0.00563605	0.00597452	0.00568563	0.00559065	0.005423	0.00606386	0.0062978	0.00627339	0.007739	0.00807861	0.00825472	0.00761703	0.00753293	0.007641	0.00768795	0.00657653	0.00650506	0.00585821
0.00436498	0.00540296	0.00565609	0.00496404	0.00436799	0.00445492	0.0044017	0.00437056	0.00489713	0.00513553	0.00528576	0.00624256	0.00762352	0.00793143	0.00727784	0.00596645	0.00496151	0.00399805	0.00390354	0.00444526	0.00496	0.00567728	0.00637725	0.00642403	0.00589947	0.00511393	0.00412682	0.00354949	0.00292884	0.00306858	0.00349068	0.00386026	0.00430308	0.00470271	0.00452931	0.00421873	0.00370936	0.00376825	0.00380889	0.00380808	0.00475947	0.00542092	0.00569343	0.00542195	0.0052399	0.00499337	0.00482955	0.00412982	0.00354768	0.00366147
0.00359895	0.00453433	0.00507968	0.00470798	0.00426597	0.00407742	0.0036989	0.00368905	0.00426738	0.00461576	0.00491999	0.0059672	0.00740728	0.00770157	0.00705301	0.0061829	0.00530566	0.00425649	0.00438601	0.00511879	0.00564507	0.00649784	0.00711266	0.00715234	0.00688898	0.00630107	0.00524748	0.00456652	0.00350385	0.00344295	0.00384314	0.00427766	0.00480542	0.00522564	0.00498332	0.00458265	0.00364886	0.00314361	0.00292455	0.00300028	0.00364277	0.00394612	0.00405351	0.00427908	0.00458145	0.00444696	0.00401304	0.00323625	0.00283796	0.00251993
0.00346298	0.00487853	0.00602482	0.00569908	0.00475082	0.00406461	0.00355408	0.00360247	0.00421461	0.00455462	0.0048362	0.005866	0.00726683	0.0074039	0.00653814	0.00571282	0.00493979	0.00404485	0.00429287	0.00514404	0.00576966	0.00660505	0.00721264	0.00734932	0.00703404	0.00639745	0.0053789	0.00450938	0.00340156	0.00335631	0.00385937	0.00444549	0.00504251	0.00538045	0.00487446	0.00411295	0.00333158	0.00303027	0.00281321	0.00282309	0.00348508	0.00398775	0.00424685	0.00447021	0.00472487	0.00440778	0.00381322	0.00325099	0.00272753	0.00233705
0.00356289	0.00475697	0.0055212	0.00518583	0.00442856	0.00405742	0.00376917	0.00377651	0.00422877	0.00431354	0.00444178	0.00564818	0.00740712	0.00759153	0.00649808	0.00572549	0.00507536	0.0042334	0.0044334	0.00520635	0.00569322	0.00635617	0.00709039	0.00751627	0.00755628	0.00696653	0.00567838	0.0046548	0.00365613	0.00368373	0.00427837	0.00499758	0.00572085	0.00612349	0.00554855	0.00472665	0.00376961	0.00327048	0.00287218	0.00284613	0.00341663	0.00359833	0.0037103	0.00409835	0.00458761	0.00443846	0.0038053	0.00309676	0.00260415	0.00205833
0.00379268	0.00503862	0.00544507	0.00480889	0.00427184	0.00442054	0.00427046	0.00406821	0.00432611	0.00435057	0.00443889	0.00543435	0.00676622	0.00680187	0.00589672	0.00483735	0.00431802	0.00386375	0.0042973	0.00515427	0.00557512	0.00610816	0.00681612	0.00733015	0.00737022	0.00671861	0.00544401	0.00440411	0.00356391	0.00368736	0.00430234	0.00499958	0.00567284	0.00601273	0.00540007	0.00456873	0.00357394	0.0030739	0.00275757	0.00281947	0.00335208	0.00339993	0.00336972	0.00379948	0.0044048	0.00427392	0.00357729	0.00287511	0.00245543	0.00202506
0.00330492	0.00437798	0.00482936	0.00447917	0.0038395	0.00363873	0.0034012	0.00314285	0.0032194	0.00312594	0.00314315	0.00393346	0.00496346	0.00488609	0.00411566	0.0034159	0.00328965	0.00316838	0.00359575	0.00421828	0.00443	0.00478523	0.00557624	0.00640801	0.00672141	0.00622832	0.0050801	0.00403685	0.00330525	0.00342369	0.00392303	0.00450545	0.00525793	0.00583962	0.00537371	0.00456936	0.00347858	0.00293138	0.00250947	0.00232445	0.0026071	0.00265752	0.00267968	0.00298277	0.00341311	0.0034662	0.00313022	0.0024978	0.00211486	0.00181636
0.0029122	0.00356993	0.00366433	0.00325586	0.00309916	0.0033317	0.00319115	0.00297628	0.00307672	0.00308098	0.00313815	0.00371489	0.00444102	0.00447743	0.00408177	0.00333427	0.00308565	0.00301437	0.00355751	0.00433472	0.00477833	0.00536946	0.00626598	0.00699247	0.00697873	0.00637877	0.00541145	0.00441878	0.00373502	0.00397751	0.00472163	0.00557951	0.0064753	0.00695317	0.00617506	0.0052138	0.00389414	0.00339631	0.0031807	0.00326549	0.00390103	0.00430445	0.00461169	0.0051114	0.00550119	0.00507542	0.00423999	0.00338491	0.00298239	0.00256944
0.00299072	0.00337843	0.00327741	0.00300736	0.00255113	0.00236419	0.00233802	0.00229661	0.00248098	0.00250244	0.00249799	0.00292605	0.00357502	0.00367381	0.00329975	0.00278015	0.00259617	0.00256934	0.00301701	0.00350062	0.0035855	0.00395095	0.00494734	0.00587594	0.00572883	0.00515857	0.00468266	0.00386542	0.00306506	0.00299715	0.00330918	0.00373726	0.00435925	0.00487411	0.00452512	0.00393427	0.00300052	0.00251922	0.00218792	0.00203858	0.00229783	0.00247849	0.00260362	0.00285672	0.00316521	0.00319557	0.00289779	0.00226677	0.00181256	0.00156235
0.00280116	0.0031365	0.00312224	0.00294862	0.00237198	0.00200558	0.00198496	0.00208592	0.00241313	0.00255971	0.00262559	0.0030759	0.00378131	0.00396609	0.00359383	0.00305951	0.00276892	0.00264693	0.00300126	0.00341209	0.00348144	0.00388748	0.00499675	0.00590407	0.00553243	0.00492028	0.0046715	0.00404412	0.00332686	0.00330634	0.00364466	0.00409798	0.00480529	0.00542183	0.00507137	0.00449841	0.00338579	0.00289353	0.00267645	0.00267651	0.00317265	0.0035719	0.00390892	0.00441591	0.00481163	0.00460763	0.00402417	0.00306993	0.00252568	0.00214846
0.00252116	0.00285644	0.0028326	0.00288651	0.00239085	0.00204974	0.00213175	0.00222962	0.0025506	0.00276233	0.0029417	0.00347094	0.0041149	0.00419946	0.00381581	0.00310588	0.00308783	0.00327965	0.00376023	0.00396197	0.00346473	0.00357324	0.00509103	0.00650357	0.00593812	0.00493078	0.00467136	0.00410393	0.00338034	0.00327872	0.0034027	0.00355283	0.00404018	0.00467273	0.00458905	0.00417313	0.00317264	0.00255405	0.0022378	0.00220832	0.00259284	0.00290242	0.00316912	0.00362035	0.00404982	0.00387593	0.00327826	0.00254244	0.00201835	0.00168334
0.002206	0.00260742	0.00267778	0.00271509	0.00246688	0.0023381	0.00231874	0.00229012	0.00250158	0.002656	0.00282699	0.00335238	0.00396407	0.00404677	0.00378111	0.00312965	0.00304162	0.00304774	0.00333258	0.00354378	0.0033194	0.00359539	0.00492408	0.00602388	0.00545463	0.00463642	0.00455713	0.00420178	0.00361113	0.00355674	0.00360457	0.00363228	0.0041529	0.00497945	0.00505902	0.0047063	0.00352688	0.002753	0.00237373	0.00234944	0.00284159	0.0032919	0.00369187	0.00420222	0.00462951	0.00442776	0.00378779	0.00297351	0.0023462	0.00190068
0.002516	0.00301303	0.0032296	0.00354915	0.0031241	0.00266078	0.00253544	0.00242632	0.00254301	0.00255329	0.00260666	0.00318202	0.00398842	0.00406686	0.00360153	0.00307832	0.00283035	0.00253476	0.00257146	0.00274046	0.00274527	0.00309024	0.00407447	0.00481699	0.0043111	0.00382196	0.00396166	0.00366246	0.00315769	0.00317708	0.0034121	0.0036766	0.00423633	0.0049554	0.00509755	0.00491215	0.003909	0.00310481	0.00262886	0.00258291	0.00312462	0.0037577	0.00440558	0.00512829	0.0055202	0.00497312	0.0040983	0.00326659	0.00271919	0.00217834
0.00243176	0.00295637	0.00329891	0.00356688	0.00327374	0.00277421	0.00231564	0.00197811	0.00202944	0.00221828	0.00251135	0.00306094	0.00358359	0.00358733	0.00335787	0.00282348	0.00263523	0.0024121	0.00242455	0.00251226	0.00241444	0.00266922	0.00360128	0.00437263	0.00395218	0.00345443	0.00353208	0.0032822	0.00292533	0.00305095	0.00333184	0.00358568	0.00408703	0.00480529	0.00509594	0.00504206	0.00415772	0.00331973	0.00276726	0.00272029	0.00325481	0.00383516	0.00445596	0.00521958	0.00569401	0.00511674	0.00418099	0.00344038	0.00287623	0.00227463
0.00193617	0.00258793	0.00316793	0.00347614	0.00327043	0.00282972	0.00226508	0.00182504	0.0017731	0.00188073	0.00213087	0.0026426	0.0030791	0.00307662	0.00297182	0.00234866	0.0021301	0.00188369	0.00180514	0.00185586	0.00182682	0.00204231	0.00270326	0.00328388	0.0030278	0.00272524	0.00281692	0.00259873	0.00233802	0.00248615	0.002766	0.003031	0.00352481	0.00423693	0.0046133	0.00464936	0.00387867	0.00315253	0.00267965	0.00262235	0.00296842	0.00323799	0.00364845	0.00446999	0.00506639	0.00459162	0.00370112	0.00284608	0.00261894	0.0023052
0.00202406	0.00264997	0.00295021	0.00322196	0.00324409	0.00324662	0.00300447	0.00259307	0.00246606	0.0024075	0.00253669	0.00312486	0.00366025	0.00355494	0.00327275	0.00245521	0.00243734	0.00244965	0.00256916	0.00269197	0.00257086	0.00272539	0.00346853	0.00409782	0.00363363	0.00310956	0.0032028	0.00314579	0.00324683	0.0039355	0.00473865	0.00536082	0.00616461	0.00721158	0.00758363	0.00725681	0.00631302	0.00539676	0.00449346	0.00436741	0.00523924	0.00636085	0.00758726	0.0088663	0.0092959	0.00776841	0.00606258	0.005214	0.00497776	0.00432803
0.00241147	0.00305848	0.00320074	0.00337488	0.00332467	0.00355076	0.00361037	0.00325523	0.00302309	0.00268238	0.00257972	0.00326296	0.00403312	0.00388094	0.00342018	0.00255145	0.00271838	0.0028029	0.00286703	0.0028598	0.00251608	0.0024488	0.00311679	0.00385098	0.00365303	0.00320768	0.00306639	0.00279001	0.00267032	0.00310086	0.00371816	0.0042855	0.00499571	0.00578028	0.0058995	0.00557752	0.00489346	0.00440011	0.00383536	0.00366922	0.00400825	0.00426249	0.00470572	0.00570029	0.00636486	0.00555401	0.00427806	0.00326147	0.00305141	0.00269451
0.00154565	0.00195383	0.00216247	0.0023547	0.0022635	0.00213463	0.00192484	0.0016161	0.00151913	0.00147648	0.00154179	0.00190091	0.00236551	0.00254772	0.00254439	0.00217901	0.00195969	0.00175935	0.00185038	0.00209275	0.00227231	0.00254668	0.00293449	0.00318328	0.00319838	0.00295503	0.00255563	0.00240369	0.00254464	0.00323262	0.00409422	0.00483782	0.00565455	0.0066006	0.00687685	0.00633579	0.00581735	0.00525319	0.00444055	0.00452042	0.00569594	0.00712105	0.00840247	0.00933522	0.00944201	0.00791225	0.00635158	0.00585813	0.00570651	0.00507806
0.00162929	0.00203022	0.00239087	0.00244647	0.00189699	0.00140863	0.00119098	0.00106532	0.00114628	0.00122753	0.00133286	0.00167521	0.00217005	0.00244759	0.00250977	0.00223609	0.00198889	0.00167389	0.00155881	0.00156859	0.00159101	0.00180012	0.00220493	0.00241392	0.00247302	0.00229385	0.00192905	0.00188961	0.00188938	0.00221949	0.0025952	0.00287243	0.00337839	0.00420613	0.004597	0.00424259	0.00395949	0.00369775	0.00318105	0.00314584	0.0036372	0.00415123	0.00474588	0.00551232	0.00588886	0.00517517	0.00425101	0.00362671	0.00361012	0.00336055
0.0014356	0.00173887	0.00179883	0.00185774	0.00178396	0.0017631	0.00164834	0.00141519	0.00136824	0.0013651	0.00145298	0.00181712	0.00228608	0.00244711	0.00242914	0.00215897	0.00202238	0.00178273	0.00170876	0.00175177	0.00178495	0.00201761	0.00251286	0.00285352	0.0029901	0.00277477	0.00229922	0.00216442	0.00208728	0.00232709	0.00262078	0.00286644	0.0033658	0.0041139	0.00430924	0.00385882	0.00355001	0.00348335	0.00336057	0.00390762	0.00528683	0.00677686	0.00811091	0.00927706	0.00979557	0.00851936	0.00729438	0.0078992	0.00889756	0.00900607
0.00138817	0.0016913	0.00180603	0.00195843	0.0018871	0.00177544	0.0015883	0.00132048	0.00126811	0.00129362	0.00140635	0.00173964	0.00216724	0.00238372	0.00244305	0.0021283	0.00189804	0.00163166	0.00158654	0.00167095	0.00174936	0.00199664	0.00244805	0.00278534	0.00287255	0.00271719	0.00240759	0.00224291	0.00219707	0.00260924	0.00318487	0.00366776	0.00417158	0.00474443	0.00490351	0.00456269	0.00412059	0.00370699	0.00343514	0.00412528	0.00585496	0.00768762	0.00887519	0.00901382	0.00844147	0.00742247	0.00654647	0.00589201	0.0052426	0.0047013
0.00123408	0.00151143	0.00160779	0.0017067	0.00164239	0.00156764	0.00139303	0.0011259	0.00105083	0.00104763	0.00114413	0.0014682	0.00186992	0.00204899	0.00209295	0.00180909	0.00161853	0.00133538	0.0011817	0.00112533	0.00107687	0.00122145	0.00160051	0.00186913	0.00192062	0.001822	0.00164146	0.00154634	0.00134686	0.00134937	0.00142504	0.00151566	0.00177611	0.00217554	0.00234995	0.00233038	0.00200551	0.00177713	0.00164561	0.00175465	0.00212116	0.00242121	0.00267261	0.00294969	0.0031527	0.00298562	0.00265606	0.00234566	0.00210279	0.0018556
0.00111925	0.00140107	0.0015628	0.00176188	0.00170025	0.00153885	0.00131419	0.00103312	0.000954312	0.000970659	0.0010742	0.00134241	0.00166691	0.00184119	0.0019207	0.00166322	0.00145917	0.0012121	0.00111611	0.00114644	0.00119695	0.00136355	0.0017042	0.00201346	0.00218163	0.00215462	0.00193144	0.00171539	0.00148994	0.00154723	0.00172448	0.00193086	0.00229241	0.00276737	0.00293383	0.00281817	0.00253375	0.00230757	0.00208727	0.00223752	0.00279776	0.0033164	0.00372502	0.00410087	0.00433454	0.00404029	0.00356821	0.00317927	0.00277344	0.00232827
0.00125326	0.00157837	0.00179688	0.00204849	0.002032	0.001876	0.00161037	0.00132865	0.00132333	0.00141642	0.00160953	0.00207422	0.00273324	0.00309265	0.00321286	0.00315517	0.00291631	0.00244013	0.00231283	0.00253937	0.00291034	0.00344321	0.00399002	0.00397375	0.00407465	0.00374221	0.00302773	0.00347371	0.00384552	0.00443272	0.00455689	0.00438904	0.00556223	0.00851986	0.010192	0.00871738	0.00903676	0.00890285	0.00670427	0.00556267	0.00611615	0.00759183	0.0092089	0.0100776	0.00934853	0.00819116	0.00763274	0.00501795	0.00417195	0.00364436
0.00113794	0.00142998	0.00161244	0.00181511	0.00179153	0.00164282	0.00136381	0.00103919	0.000955843	0.00098694	0.00112884	0.00145198	0.00183058	0.0020208	0.00210415	0.0018607	0.00164884	0.00134187	0.00120756	0.00121926	0.00125178	0.00144765	0.00189657	0.00233223	0.0025992	0.00256425	0.00223029	0.00189959	0.0015114	0.00140354	0.00144828	0.00158036	0.00192308	0.00238537	0.00254613	0.00255057	0.00219768	0.00192524	0.00170927	0.00173538	0.00208415	0.00242886	0.00275511	0.00310574	0.00334998	0.00317667	0.00290543	0.0026947	0.00250657	0.00223668
0.0010524	0.00128529	0.00140797	0.00157062	0.00149393	0.00134231	0.00113977	0.000871605	0.000795895	0.000813904	0.000918916	0.00116555	0.00144731	0.00160093	0.00169112	0.00145296	0.00128212	0.00104288	0.000902306	0.000854484	0.000831186	0.000944262	0.00122869	0.00144471	0.00155314	0.001514	0.00134367	0.00125363	0.00104684	0.00102238	0.00105935	0.00112378	0.00136646	0.001765	0.00194068	0.00189279	0.00178035	0.00173846	0.00161616	0.00168248	0.00194835	0.00213586	0.00240135	0.00280695	0.00305235	0.00290149	0.00268305	0.00233414	0.00236418	0.0023163
0.000943872	0.00112393	0.00118177	0.00129748	0.00126453	0.00121834	0.00108563	0.000830478	0.0007466	0.000723033	0.000783439	0.000997516	0.00125025	0.00134343	0.00138899	0.00125941	0.00120031	0.00103856	0.000965421	0.000959703	0.000949806	0.0010671	0.00137886	0.00167544	0.00186011	0.00183089	0.00160598	0.00143814	0.00120966	0.00116612	0.00119632	0.00124987	0.00145825	0.00182532	0.00204314	0.00206195	0.00190653	0.00173417	0.00162012	0.00189566	0.00247934	0.00298059	0.00336728	0.00364172	0.00382221	0.00379041	0.00364485	0.00332914	0.00305205	0.00281333
0.00106227	0.00125889	0.00134055	0.00138926	0.00121606	0.00103253	0.000867155	0.000664991	0.000627692	0.000666907	0.000776126	0.0010024	0.00126896	0.0014163	0.0015244	0.00142541	0.00132815	0.00110699	0.00101793	0.00109324	0.00127696	0.00160131	0.00197026	0.00196584	0.00188195	0.0018403	0.00202737	0.00261549	0.00266608	0.00262701	0.00227834	0.00191878	0.00245418	0.00364054	0.00365716	0.00275528	0.00257913	0.00343118	0.00371033	0.00371032	0.00361482	0.00307509	0.00281043	0.0033945	0.00404775	0.00393637	0.00348358	0.00260854	0.00249377	0.00243717
0.000942072	0.00111695	0.00120304	0.00132568	0.00123212	0.00108323	0.0009139	0.000683671	0.000626547	0.000652522	0.000753207	0.000968859	0.00122674	0.00139448	0.0014974	0.00131229	0.00114721	0.000934749	0.000852998	0.000895507	0.00100426	0.00122981	0.00154607	0.00168626	0.00174663	0.00166478	0.00150043	0.00158727	0.00154964	0.00172703	0.0019792	0.00226574	0.00288239	0.00385468	0.00436977	0.00413931	0.00394676	0.00371133	0.00321113	0.00345981	0.00480888	0.00652427	0.00789819	0.00868004	0.00890972	0.00862567	0.00799521	0.00648439	0.00512166	0.00427066
0.00103178	0.0012764	0.00149705	0.00181085	0.00173187	0.00146504	0.00116753	0.000803276	0.00069069	0.000702066	0.000811608	0.00102422	0.00126755	0.00145799	0.00160818	0.00138816	0.00113789	0.000848817	0.000705234	0.000695075	0.000745111	0.000911501	0.00121469	0.00146354	0.00154495	0.00157459	0.0015797	0.00146219	0.00113484	0.000997057	0.00100409	0.00111608	0.00134511	0.00155171	0.00150404	0.00149072	0.00124392	0.00116976	0.00118612	0.00132475	0.00168457	0.00201592	0.00235248	0.00289951	0.00354529	0.00335494	0.00297284	0.00349865	0.00334878	0.0027593
0.000738095	0.000801387	0.000768457	0.000762564	0.000689399	0.000650343	0.000580428	0.000413127	0.000348546	0.000319842	0.000342968	0.000445392	0.000566158	0.000615406	0.000646504	0.000585376	0.000533583	0.000417838	0.000339668	0.000310789	0.000308084	0.000365491	0.000482155	0.000554897	0.000601562	0.000593635	0.000527108	0.000503828	0.000394053	0.000331949	0.000298461	0.000295018	0.000371238	0.000498433	0.000552708	0.000570929	0.000508861	0.000473197	0.000417904	0.000374025	0.00037383	0.000382882	0.000426376	0.000525048	0.00060995	0.00063562	0.000644736	0.000563546	0.000578989	0.000541024
0.000822556	0.000840334	0.000778333	0.000729363	0.000603126	0.000495016	0.000413542	0.00030151	0.000266641	0.000269667	0.000308946	0.000403568	0.000527618	0.000631723	0.000698598	0.000594133	0.000474263	0.000342293	0.000275344	0.000261134	0.000276176	0.000331376	0.000419353	0.000473412	0.000531926	0.000536159	0.000464932	0.000435883	0.000323267	0.000255178	0.000220269	0.000218971	0.000278642	0.000361829	0.000377462	0.000383401	0.000336347	0.00031707	0.000281742	0.00024413	0.000238106	0.000241271	0.000261137	0.000305909	0.000342871	0.000361438	0.00036842	0.000304683	0.000285435	0.000238307
2.81219e-06	4.28232e-06	5.38068e-06	6.07763e-06	5.95223e-06	5.49228e-06	4.61345e-06	3.70012e-06	3.60921e-06	3.97238e-06	4.77164e-06	6.37697e-06	8.46341e-06	9.8051e-06	1.05697e-05	1.00647e-05	9.38905e-06	8.11963e-06	8.07457e-06	9.19245e-06	1.07951e-05	1.32451e-05	1.66091e-05	1.85795e-05	2.03975e-05	1.99364e-05	1.82931e-05	2.01123e-05	2.01444e-05	2.051e-05	1.91188e-05	1.76106e-05	2.23913e-05	3.29558e-05	3.71249e-05	3.44514e-05	3.40237e-05	3.88461e-05	4.06088e-05	4.52122e-05	5.79102e-05	7.51822e-05	9.44904e-05	0.000112863	0.000114085	9.92645e-05	9.5542e-05	9.98321e-05	0.000151751	0.00018403
2.5902e-06	4.73825e-06	7.23478e-06	9.79375e-06	1.02171e-05	8.76455e-06	6.75076e-06	5.53543e-06	5.85768e-06	6.99947e-06	8.73295e-06	1.19436e-05	1.70396e-05	2.23066e-05	2.49386e-05	2.13862e-05	1.62277e-05	1.20659e-05	1.1713e-05	1.35257e-05	1.59468e-05	1.94215e-05	2.51636e-05	3.25065e-05	4.15643e-05	4.26356e-05	3.38615e-05	2.70392e-05	2.15232e-05	2.1337e-05	2.45767e-05	2.98981e-05	3.96187e-05	5.34146e-05	6.1408e-05	6.55791e-05	6.5221e-05	6.57356e-05	5.87609e-05	5.3272e-05	5.55263e-05	6.2413e-05	7.58337e-05	9.58866e-05	0.000102471	8.7964e-05	8.13284e-05	7.74767e-05	0.000103536	0.000110928
6.7556e-06	1.02735e-05	1.09324e-05	1.07695e-05	1.52704e-05	2.07396e-05	1.89686e-05	1.43066e-05	1.15963e-05	1.03714e-05	1.20504e-05	1.8768e-05	2.64257e-05	2.47378e-05	2.24757e-05	2.97023e-05	3.48578e-05	2.91264e-05	2.36998e-05	2.13704e-05	2.16966e-05	2.79368e-05	3.99236e-05	4.41165e-05	3.91157e-05	3.93773e-05	4.8349e-05	5.40451e-05	4.63086e-05	3.94763e-05	3.36742e-05	3.22247e-05	4.43493e-05	6.26384e-05	5.87079e-05	4.69305e-05	4.7407e-05	6.48415e-05	6.54476e-05	5.45157e-05	4.43614e-05	3.48362e-05	3.38036e-05	4.6586e-05	5.43395e-05	4.46065e-05	3.67589e-05	2.89002e-05	3.85418e-05	3.74426e-05
5.85895e-07	1.09708e-06	1.72941e-06	2.22435e-06	2.41597e-06	2.18849e-06	1.78861e-06	1.75761e-06	2.16108e-06	2.73927e-06	3.33923e-06	4.27447e-06	5.93992e-06	7.71845e-06	8.56017e-06	7.91468e-06	6.41105e-06	5.25596e-06	5.57298e-06	7.05308e-06	8.76263e-06	1.05398e-05	1.33515e-05	1.78351e-05	2.25206e-05	2.3111e-05	1.89086e-05	1.47661e-05	1.40127e-05	1.8291e-05	2.48214e-05	3.08518e-05	3.82884e-05	5.17247e-05	6.9626e-05	8.01051e-05	7.4048e-05	5.55011e-05	3.84918e-05	3.57573e-05	4.84372e-05	6.73757e-05	8.14969e-05	8.71475e-05	8.77091e-05	8.81235e-05	8.75143e-05	7.45044e-05	5.9559e-05	5.27004e-05
2.77487e-06	4.82967e-06	6.27137e-06	6.94395e-06	8.94416e-06	1.04418e-05	8.71203e-06	6.55643e-06	5.7586e-06	5.84405e-06	7.24882e-06	1.11442e-05	1.63927e-05	1.771e-05	1.76145e-05	2.08835e-05	2.11321e-05	1.66373e-05	1.41429e-05	1.43259e-05	1.62151e-05	2.129e-05	3.04356e-05	3.78133e-05	4.044e-05	4.21437e-05	4.39076e-05	4.16589e-05	3.46633e-05	3.24987e-05	3.3272e-05	3.75015e-05	5.17637e-05	7.32412e-05	8.09299e-05	8.00533e-05	8.05084e-05	8.61411e-05	7.66408e-05	6.54503e-05	6.31839e-05	6.4771e-05	7.41421e-05	9.58912e-05	0.000108727	9.7702e-05	9.02662e-05	8.29104e-05	9.37818e-05	8.4587e-05
3.54795e-06	6.81145e-06	1.06099e-05	1.39904e-05	1.44711e-05	1.23737e-05	9.86418e-06	9.63315e-06	1.18462e-05	1.51734e-05	1.95322e-05	2.76149e-05	4.12018e-05	5.40161e-05	5.94321e-05	5.49336e-05	4.40274e-05	3.42625e-05	3.65195e-05	4.69912e-05	5.96898e-05	7.69206e-05	0.000105911	0.000145308	0.000187325	0.000195931	0.000169807	0.000146195	0.000129213	0.000147361	0.000188335	0.000245155	0.000340177	0.000473962	0.00055088	0.000593786	0.000628627	0.000689177	0.000647029	0.000615895	0.00068183	0.000807763	0.00102295	0.00135397	0.00152506	0.00135784	0.00133122	0.00150213	0.00196932	0.00196531
1.04204e-06	1.79141e-06	2.36871e-06	2.63266e-06	3.3944e-06	3.99086e-06	3.42088e-06	2.70368e-06	2.45983e-06	2.51144e-06	3.04553e-06	4.58084e-06	6.79336e-06	7.31389e-06	7.30487e-06	9.51954e-06	1.00079e-05	8.13591e-06	7.10693e-06	7.38604e-06	8.53292e-06	1.10084e-05	1.54016e-05	1.90552e-05	1.96451e-05	2.14805e-05	2.52556e-05	2.49474e-05	2.16084e-05	2.10452e-05	2.25329e-05	2.65875e-05	3.70941e-05	5.24217e-05	5.63002e-05	5.34666e-05	6.21519e-05	7.56707e-05	7.07757e-05	6.29601e-05	6.21075e-05	6.54309e-05	7.91005e-05	0.000109148	0.000131959	0.000120648	0.000115008	0.000129406	0.000154193	0.000143026
1.36995e-05	2.89781e-05	4.54814e-05	5.40632e-05	6.83075e-05	7.20411e-05	5.25028e-05	3.50956e-05	2.89987e-05	3.00177e-05	3.90266e-05	6.23518e-05	9.77372e-05	0.000112375	0.000114675	0.000140501	0.000131373	9.2714e-05	7.03232e-05	6.65027e-05	7.43378e-05	0.000100329	0.000152725	0.000206252	0.000217665	0.000236963	0.000264591	0.000224027	0.0001631	0.000137829	0.000136586	0.000159289	0.000234146	0.000354626	0.000409023	0.000393076	0.000442835	0.000471576	0.000369524	0.000273166	0.000234618	0.000231899	0.000289296	0.00043168	0.000561632	0.000534132	0.000502949	0.0005541	0.000566645	0.000438908
1.4466e-07	2.31037e-07	3.25377e-07	3.87969e-07	4.3647e-07	4.23064e-07	3.29978e-07	2.6803e-07	2.74475e-07	3.13053e-07	3.8525e-07	5.43824e-07	8.02569e-07	9.95271e-07	1.06484e-06	1.06995e-06	9.07688e-07	6.91954e-07	6.64153e-07	7.65093e-07	9.09924e-07	1.1435e-06	1.5884e-06	2.22374e-06	2.81325e-06	2.93002e-06	2.50406e-06	1.94092e-06	1.55327e-06	1.66517e-06	2.01838e-06	2.45684e-06	3.25702e-06	4.66727e-06	6.22073e-06	7.18149e-06	6.64846e-06	5.26762e-06	3.8575e-06	3.48538e-06	4.34175e-06	5.55752e-06	6.67104e-06	7.86146e-06	8.98985e-06	9.71423e-06	9.96713e-06	8.64194e-06	7.12495e-06	5.40577e-06
5.13144e-07	9.73826e-07	1.19053e-06	8.08893e-07	1.58641e-06	2.58259e-06	2.4522e-06	2.29711e-06	2.6495e-06	3.52467e-06	4.71607e-06	6.17496e-06	7.56706e-06	6.60085e-06	5.53567e-06	9.00176e-06	1.03605e-05	9.326e-06	9.47712e-06	1.17958e-05	1.59788e-05	2.08394e-05	2.51876e-05	2.53228e-05	1.79208e-05	1.75337e-05	2.61952e-05	2.9295e-05	3.23234e-05	4.28512e-05	5.94481e-05	7.84963e-05	0.000101903	0.000130809	0.000139533	0.00011784	0.00013006	0.000135796	0.000116661	0.000127523	0.000191046	0.000285015	0.000363454	0.000406088	0.000413116	0.000365452	0.000316306	0.000301033	0.000269656	0.000261056
1.06733e-06	2.12563e-06	3.48801e-06	4.52869e-06	4.1301e-06	2.76732e-06	2.49237e-06	4.04918e-06	6.83191e-06	9.66814e-06	1.20491e-05	1.5498e-05	2.15109e-05	2.81474e-05	3.04233e-05	2.45852e-05	1.78829e-05	1.63358e-05	2.34421e-05	3.65746e-05	5.00472e-05	6.4303e-05	8.66061e-05	0.000121868	0.000159439	0.000157995	0.000117659	8.88209e-05	9.05979e-05	0.000137061	0.00020321	0.000266712	0.000342938	0.000468713	0.000666109	0.000807029	0.000660167	0.000399401	0.000278738	0.000374919	0.000666785	0.000982411	0.0011833	0.00126131	0.00133006	0.00151995	0.00155282	0.00111049	0.000649995	0.000446717
4.74464e-07	9.11738e-07	1.34237e-06	1.53654e-06	1.96697e-06	2.15735e-06	1.6348e-06	1.1265e-06	9.3622e-07	9.57061e-07	1.25684e-06	2.05534e-06	3.23368e-06	3.65219e-06	3.69662e-06	4.65338e-06	4.50023e-06	3.27039e-06	2.54608e-06	2.45285e-06	2.78965e-06	3.82723e-06	5.86104e-06	7.8694e-06	8.24779e-06	8.99761e-06	1.02431e-05	8.97576e-06	6.85528e-06	6.17508e-06	6.49659e-06	7.83867e-06	1.14749e-05	1.72393e-05	2.01645e-05	1.98058e-05	2.19399e-05	2.30541e-05	1.85357e-05	1.50236e-05	1.51214e-05	1.71811e-05	2.16708e-05	2.98295e-05	3.74485e-05	3.70455e-05	3.57251e-05	3.7514e-05	3.65084e-05	2.9158e-05
2.00925e-07	3.50819e-07	5.34431e-07	6.77672e-07	6.49842e-07	4.87414e-07	4.22715e-07	5.83318e-07	9.11049e-07	1.26097e-06	1.56088e-06	2.02441e-06	2.87995e-06	3.73127e-06	4.01382e-06	3.53795e-06	2.67911e-06	2.24229e-06	2.88255e-06	4.14171e-06	5.41166e-06	6.79142e-06	9.21259e-06	1.36512e-05	1.90361e-05	1.92389e-05	1.38098e-05	9.77448e-06	9.22419e-06	1.30485e-05	1.84565e-05	2.36079e-05	3.07187e-05	4.40435e-05	6.65605e-05	8.42001e-05	6.81211e-05	3.92429e-05	2.61154e-05	3.39635e-05	5.89549e-05	8.4372e-05	9.93031e-05	0.000106555	0.000118462	0.000146364	0.000155947	0.000110768	6.30091e-05	4.12235e-05
1.1467e-07	1.77881e-07	2.44387e-07	2.78354e-07	3.25705e-07	3.33097e-07	2.63659e-07	2.13548e-07	2.14849e-07	2.39158e-07	2.95502e-07	4.30055e-07	6.41768e-07	7.64738e-07	7.91868e-07	8.50827e-07	7.65047e-07	6.06424e-07	5.99461e-07	7.14764e-07	8.79556e-07	1.13556e-06	1.59449e-06	2.1872e-06	2.61396e-06	2.69288e-06	2.43442e-06	1.99598e-06	1.77989e-06	2.18561e-06	2.92321e-06	3.77309e-06	5.05543e-06	7.16769e-06	9.61986e-06	1.09845e-05	9.84864e-06	7.43354e-06	5.62637e-06	6.24484e-06	9.483e-06	1.33178e-05	1.64317e-05	1.91262e-05	2.21615e-05	2.51814e-05	2.54417e-05	2.03698e-05	1.44521e-05	1.12659e-05
1.1238e-07	9.64391e-08	9.50075e-08	1.08881e-07	1.25738e-07	1.22652e-07	1.13229e-07	1.10529e-07	9.81795e-08	7.17109e-08	5.67012e-08	5.67782e-08	6.15199e-08	5.97631e-08	5.80284e-08	6.47463e-08	8.24698e-08	9.39446e-08	9.51266e-08	1.00441e-07	9.97288e-08	8.90888e-08	7.7511e-08	7.68086e-08	8.52197e-08	1.00925e-07	1.03156e-07	9.66304e-08	9.25708e-08	8.76145e-08	6.86064e-08	5.50533e-08	5.45003e-08	6.0906e-08	6.21468e-08	5.94792e-08	6.04179e-08	7.07382e-08	8.14871e-08	8.38137e-08	9.08322e-08	9.37756e-08	8.90031e-08	8.07273e-08	8.12519e-08	8.70249e-08	9.81995e-08	9.8714e-08	9.11732e-08	8.46944e-08
6.42006e-08	7.27907e-08	8.16088e-08	8.77501e-08	9.24306e-08	8.92993e-08	7.90531e-08	7.41182e-08	7.75167e-08	8.03167e-08	8.74328e-08	1.09552e-07	1.45007e-07	1.64611e-07	1.65439e-07	1.61499e-07	1.46623e-07	1.31505e-07	1.45857e-07	1.82348e-07	2.18245e-07	2.58236e-07	3.33616e-07	4.50872e-07	5.60187e-07	5.70235e-07	4.76121e-07	3.8306e-07	3.6214e-07	4.70995e-07	6.34379e-07	8.09015e-07	1.06589e-06	1.51385e-06	2.1713e-06	2.63105e-06	2.1869e-06	1.40405e-06	1.04028e-06	1.33665e-06	2.2102e-06	3.10679e-06	3.72445e-06	4.19779e-06	4.88636e-06	5.97815e-06	6.22968e-06	4.54227e-06	2.75618e-06	2.06048e-06
9.21522e-08	1.26602e-07	1.64175e-07	1.90665e-07	1.8895e-07	1.6127e-07	1.55203e-07	2.04649e-07	2.99419e-07	3.88684e-07	4.61819e-07	5.9936e-07	8.51148e-07	1.03142e-06	1.05024e-06	1.00365e-06	8.34259e-07	7.36605e-07	9.49651e-07	1.32628e-06	1.69452e-06	2.07106e-06	2.74316e-06	3.97907e-06	5.40552e-06	5.48074e-06	4.11438e-06	3.06282e-06	2.99758e-06	4.23317e-06	5.956e-06	7.70202e-06	1.02354e-05	1.49681e-05	2.2982e-05	2.92167e-05	2.33669e-05	1.32981e-05	9.3437e-06	1.30825e-05	2.27919e-05	3.2107e-05	3.78856e-05	4.22571e-05	5.03232e-05	6.53235e-05	6.97904e-05	4.86596e-05	2.69098e-05	1.93742e-05
6.59583e-08	7.54253e-08	8.49079e-08	9.09946e-08	9.35924e-08	8.87354e-08	8.20332e-08	8.64251e-08	1.02478e-07	1.1497e-07	1.27871e-07	1.62933e-07	2.25506e-07	2.66393e-07	2.67606e-07	2.51976e-07	2.17769e-07	2.0187e-07	2.55248e-07	3.35626e-07	4.09628e-07	4.86308e-07	6.30922e-07	8.99947e-07	1.22058e-06	1.23007e-06	9.05551e-07	6.74379e-07	6.69691e-07	9.50902e-07	1.33948e-06	1.72515e-06	2.27049e-06	3.3027e-06	5.05791e-06	6.42286e-06	5.14805e-06	2.95857e-06	2.09492e-06	2.91806e-06	5.0702e-06	7.15814e-06	8.50406e-06	9.61125e-06	1.16558e-05	1.52457e-05	1.62616e-05	1.13524e-05	6.35464e-06	4.75503e-06
5.91572e-08	6.18846e-08	6.49541e-08	6.80006e-08	7.1193e-08	6.9608e-08	6.38118e-08	6.01618e-08	5.95804e-08	5.63714e-08	5.68515e-08	6.68626e-08	8.20103e-08	8.73771e-08	8.44841e-08	7.93458e-08	7.78898e-08	7.89007e-08	8.9888e-08	1.09163e-07	1.24778e-07	1.38063e-07	1.64847e-07	2.06807e-07	2.45654e-07	2.44811e-07	2.02638e-07	1.72326e-07	1.7999e-07	2.46114e-07	3.36735e-07	4.30651e-07	5.55824e-07	7.66573e-07	1.08048e-06	1.29429e-06	1.05353e-06	6.64646e-07	5.19387e-07	7.32475e-07	1.26457e-06	1.81452e-06	2.21203e-06	2.53838e-06	3.03131e-06	3.77227e-06	3.89769e-06	2.77396e-06	1.64611e-06	1.37093e-06
0.0037229	0.00227125	0.00114009	0.000812968	0.000967765	0.000839352	0.000855282	0.00118413	0.00111049	0.000680617	0.000381519	0.000276234	0.000237952	0.000203645	0.000214326	0.000294927	0.000387133	0.00036174	0.000310065	0.000345856	0.000316189	0.000340088	0.000277393	0.000238026	0.000275122	0.000342474	0.000317006	0.000262988	0.000285322	0.000304904	0.000199104	0.00010943	7.47887e-05	6.31928e-05	5.13332e-05	4.7801e-05	6.03627e-05	7.68961e-05	7.41963e-05	5.53735e-05	6.47478e-05	5.5765e-05	6.30355e-05	5.70619e-05	4.78462e-05	4.98953e-05	6.148e-05	5.97919e-05	5.03945e-05	4.84952e-05
6.51816e-08	7.18348e-08	7.89077e-08	8.44782e-08	8.84631e-08	8.55848e-08	8.15464e-08	8.82745e-08	1.04962e-07	1.1578e-07	1.26576e-07	1.62848e-07	2.27961e-07	2.54955e-07	2.43284e-07	2.54159e-07	2.36573e-07	2.18277e-07	2.6744e-07	3.43466e-07	4.13309e-07	4.81817e-07	6.19373e-07	8.76558e-07	1.15412e-06	1.18365e-06	9.42409e-07	7.26026e-07	6.97941e-07	9.30715e-07	1.26375e-06	1.63235e-06	2.21818e-06	3.35098e-06	5.30671e-06	6.85933e-06	5.45656e-06	3.07742e-06	2.22708e-06	3.17258e-06	5.39185e-06	7.35601e-06	8.6389e-06	1.00985e-05	1.31212e-05	1.82858e-05	1.98649e-05	1.35157e-05	7.25902e-06	5.61525e-06
5.97489e-08	6.09305e-08	6.32682e-08	6.65407e-08	7.07272e-08	6.9657e-08	6.4156e-08	6.05756e-08	5.86597e-08	5.32467e-08	5.20459e-08	6.07676e-08	7.4297e-08	7.78253e-08	7.41055e-08	7.10841e-08	7.28559e-08	7.60347e-08	8.6043e-08	1.01913e-07	1.13697e-07	1.22034e-07	1.42196e-07	1.76765e-07	2.10194e-07	2.10823e-07	1.74762e-07	1.49269e-07	1.58246e-07	2.14541e-07	2.89241e-07	3.68073e-07	4.77503e-07	6.69892e-07	9.67474e-07	1.17722e-06	9.50227e-07	5.87388e-07	4.62751e-07	6.66718e-07	1.14875e-06	1.62987e-06	1.9889e-06	2.34535e-06	2.95129e-06	3.85438e-06	4.04101e-06	2.83056e-06	1.64302e-06	1.4182e-06
5.99842e-08	6.03454e-08	6.2254e-08	6.56807e-08	7.0047e-08	6.89252e-08	6.3344e-08	5.94189e-08	5.64819e-08	5.0004e-08	4.78672e-08	5.45669e-08	6.49661e-08	6.6428e-08	6.28855e-08	6.17489e-08	6.51404e-08	6.77596e-08	7.37599e-08	8.39186e-08	8.98462e-08	9.18194e-08	1.01764e-07	1.2131e-07	1.3924e-07	1.43625e-07	1.28322e-07	1.1197e-07	1.09998e-07	1.31875e-07	1.60521e-07	1.94213e-07	2.4979e-07	3.51806e-07	5.06534e-07	6.16274e-07	5.03472e-07	3.22523e-07	2.59809e-07	3.53012e-07	5.71942e-07	7.78033e-07	9.31148e-07	1.10747e-06	1.43191e-06	1.92697e-06	2.04958e-06	1.42517e-06	8.20331e-07	7.04921e-07
6.63822e-08	7.05309e-08	7.57501e-08	8.12799e-08	8.69594e-08	8.62053e-08	8.38647e-08	9.15925e-08	1.07463e-07	1.13971e-07	1.20879e-07	1.5899e-07	2.27688e-07	2.45349e-07	2.23234e-07	2.49197e-07	2.46808e-07	2.34415e-07	2.90128e-07	3.61535e-07	4.24752e-07	4.85413e-07	6.17912e-07	8.57543e-07	1.07684e-06	1.11988e-06	9.65831e-07	7.64931e-07	7.15409e-07	9.07408e-07	1.20762e-06	1.57757e-06	2.19784e-06	3.41393e-06	5.49941e-06	7.14435e-06	5.73726e-06	3.30672e-06	2.44066e-06	3.41367e-06	5.59426e-06	7.39403e-06	8.693e-06	1.06716e-05	1.49293e-05	2.19743e-05	2.4173e-05	1.61175e-05	8.48765e-06	6.96677e-06
6.25341e-08	6.23013e-08	6.43778e-08	6.87685e-08	7.42339e-08	7.32796e-08	6.82089e-08	6.57107e-08	6.3938e-08	5.7088e-08	5.48071e-08	6.47511e-08	8.10942e-08	8.4679e-08	7.93908e-08	7.89047e-08	8.32419e-08	8.86394e-08	1.02941e-07	1.22228e-07	1.35872e-07	1.43707e-07	1.66346e-07	2.08713e-07	2.46605e-07	2.53481e-07	2.2144e-07	1.87839e-07	1.92392e-07	2.50466e-07	3.30768e-07	4.23289e-07	5.64435e-07	8.27035e-07	1.24466e-06	1.54719e-06	1.25816e-06	7.75748e-07	6.06402e-07	8.54163e-07	1.41749e-06	1.93791e-06	2.35052e-06	2.89143e-06	3.92385e-06	5.49955e-06	5.90687e-06	4.02968e-06	2.24464e-06	1.98147e-06
6.38123e-08	6.29384e-08	6.4809e-08	6.95082e-08	7.54461e-08	7.45892e-08	6.94489e-08	6.69286e-08	6.46893e-08	5.69697e-08	5.40224e-08	6.35534e-08	7.95543e-08	8.22735e-08	7.65898e-08	7.80141e-08	8.38666e-08	8.92094e-08	1.02826e-07	1.19854e-07	1.31341e-07	1.37276e-07	1.5742e-07	1.96006e-07	2.28528e-07	2.37989e-07	2.14967e-07	1.83016e-07	1.82032e-07	2.27275e-07	2.91108e-07	3.68896e-07	4.96293e-07	7.40291e-07	1.12709e-06	1.40735e-06	1.15317e-06	7.19387e-07	5.61604e-07	7.70486e-07	1.24301e-06	1.66088e-06	2.00232e-06	2.51001e-06	3.52493e-06	5.08905e-06	5.52563e-06	3.74216e-06	2.06107e-06	1.82195e-06
6.53879e-08	6.38552e-08	6.54046e-08	7.00558e-08	7.64165e-08	7.57863e-08	7.03248e-08	6.75792e-08	6.48358e-08	5.64339e-08	5.28788e-08	6.14441e-08	7.64224e-08	7.70579e-08	7.04798e-08	7.63747e-08	8.41625e-08	8.71695e-08	9.77511e-08	1.09596e-07	1.17355e-07	1.21959e-07	1.39304e-07	1.71749e-07	1.95112e-07	2.07178e-07	1.98377e-07	1.69588e-07	1.57203e-07	1.79395e-07	2.14034e-07	2.63592e-07	3.58782e-07	5.49498e-07	8.53935e-07	1.07991e-06	8.93221e-07	5.64199e-07	4.40225e-07	5.76399e-07	8.80619e-07	1.11927e-06	1.31524e-06	1.67425e-06	2.46223e-06	3.73343e-06	4.13889e-06	2.76178e-06	1.48955e-06	1.29341e-06
6.71708e-08	6.47575e-08	6.6136e-08	7.14506e-08	7.84044e-08	7.7622e-08	7.19923e-08	6.8882e-08	6.48911e-08	5.49086e-08	5.03288e-08	5.7451e-08	6.99349e-08	7.06721e-08	6.55678e-08	6.88896e-08	7.72608e-08	8.28636e-08	9.28826e-08	1.03579e-07	1.09616e-07	1.10963e-07	1.22302e-07	1.45662e-07	1.62127e-07	1.73192e-07	1.68241e-07	1.47092e-07	1.40552e-07	1.61399e-07	1.91009e-07	2.32659e-07	3.1285e-07	4.73311e-07	7.15975e-07	8.84269e-07	7.43565e-07	4.9214e-07	3.91795e-07	5.05793e-07	7.63119e-07	9.73359e-07	1.16128e-06	1.50142e-06	2.22158e-06	3.34071e-06	3.68407e-06	2.48706e-06	1.37184e-06	1.22631e-06
6.92323e-08	6.58002e-08	6.68306e-08	7.24224e-08	7.98757e-08	7.8924e-08	7.26857e-08	6.86191e-08	6.27113e-08	5.1102e-08	4.55548e-08	4.96297e-08	5.6934e-08	5.63968e-08	5.3209e-08	5.51208e-08	6.34973e-08	6.90234e-08	7.28759e-08	7.85184e-08	7.98619e-08	7.59297e-08	7.61333e-08	8.29374e-08	8.93357e-08	9.76936e-08	9.77277e-08	8.94891e-08	8.44335e-08	8.73306e-08	8.76803e-08	9.32643e-08	1.15146e-07	1.61225e-07	2.21999e-07	2.59557e-07	2.25164e-07	1.68912e-07	1.4802e-07	1.77699e-07	2.45056e-07	2.98286e-07	3.44278e-07	4.30711e-07	6.19664e-07	9.09364e-07	1.00205e-06	6.97948e-07	4.10685e-07	3.71387e-07
6.25341e-08	6.23013e-08	6.43778e-08	6.87685e-08	7.42339e-08	7.32796e-08	6.82089e-08	6.57107e-08	6.3938e-08	5.7088e-08	5.48071e-08	6.47511e-08	8.10942e-08	8.4679e-08	7.93908e-08	7.89047e-08	8.32419e-08	8.86394e-08	1.02941e-07	1.22228e-07	1.35872e-07	1.43707e-07	1.66346e-07	2.08713e-07	2.46605e-07	2.53481e-07	2.2144e-07	1.87839e-07	1.92392e-07	2.50466e-07	3.30768e-07	4.23289e-07	5.64435e-07	8.27035e-07	1.24466e-06	1.54719e-06	1.25816e-06	7.75748e-07	6.06402e-07	8.54163e-07	1.41749e-06	1.93791e-06	2.35052e-06	2.89143e-06	3.92385e-06	5.49955e-06	5.90687e-06	4.02968e-06	2.24464e-06	1.98147e-06
7.56985e-08	7.03009e-08	7.09954e-08	7.7942e-08	8.70173e-08	8.58713e-08	7.9106e-08	7.50684e-08	6.78656e-08	5.37055e-08	4.65232e-08	4.95926e-08	5.59254e-08	5.50443e-08	5.22917e-08	5.50203e-08	6.51554e-08	7.18531e-08	7.49818e-08	7.97489e-08	8.01595e-08	7.45725e-08	7.16903e-08	7.53188e-08	8.02603e-08	8.97803e-08	9.18541e-08	8.54608e-08	8.05911e-08	8.03118e-08	7.43891e-08	7.29155e-08	8.56071e-08	1.15355e-07	1.48778e-07	1.65425e-07	1.4999e-07	1.2691e-07	1.18801e-07	1.35916e-07	1.71927e-07	1.97433e-07	2.21933e-07	2.72771e-07	3.89293e-07	5.66434e-07	6.28411e-07	4.52843e-07	2.8285e-07	2.59287e-07
7.99997e-08	7.33159e-08	7.37734e-08	8.15721e-08	9.16603e-08	9.03329e-08	8.31795e-08	7.90943e-08	7.09466e-08	5.51377e-08	4.69965e-08	4.93392e-08	5.47506e-08	5.35975e-08	5.12195e-08	5.41052e-08	6.49777e-08	7.22401e-08	7.39992e-08	7.85566e-08	7.83124e-08	7.11263e-08	6.55484e-08	6.68541e-08	7.19909e-08	8.1799e-08	8.33209e-08	7.82539e-08	7.35132e-08	6.99776e-08	5.84512e-08	5.08945e-08	5.33557e-08	6.20566e-08	6.60357e-08	6.47587e-08	6.2414e-08	6.61586e-08	7.18253e-08	7.51046e-08	8.40932e-08	8.94229e-08	8.83281e-08	8.7364e-08	9.61017e-08	1.09684e-07	1.19474e-07	1.07852e-07	9.15271e-08	8.36425e-08
8.53916e-08	7.71765e-08	7.73685e-08	8.6245e-08	9.75602e-08	9.60046e-08	8.84606e-08	8.45461e-08	7.55963e-08	5.79048e-08	4.85713e-08	5.05035e-08	5.57609e-08	5.44916e-08	5.2237e-08	5.58133e-08	6.79569e-08	7.60628e-08	7.7723e-08	8.23855e-08	8.20182e-08	7.40946e-08	6.733e-08	6.81886e-08	7.38878e-08	8.47914e-08	8.65269e-08	8.12872e-08	7.66582e-08	7.27324e-08	5.9688e-08	5.08837e-08	5.25236e-08	6.02606e-08	6.2977e-08	6.09569e-08	5.96324e-08	6.5376e-08	7.24004e-08	7.52027e-08	8.30625e-08	8.73323e-08	8.48766e-08	8.13608e-08	8.62204e-08	9.4807e-08	1.03797e-07	9.82345e-08	8.70567e-08	7.98871e-08
9.21682e-08	8.2033e-08	8.1867e-08	9.20583e-08	1.04848e-07	1.02961e-07	9.4932e-08	9.12721e-08	8.13886e-08	6.14071e-08	5.06097e-08	5.20578e-08	5.71665e-08	5.57663e-08	5.36514e-08	5.80638e-08	7.17192e-08	8.07882e-08	8.2341e-08	8.71585e-08	8.66785e-08	7.79533e-08	6.98523e-08	7.02616e-08	7.66715e-08	8.88827e-08	9.08186e-08	8.52862e-08	8.07934e-08	7.65229e-08	6.18176e-08	5.1688e-08	5.26475e-08	5.98438e-08	6.19177e-08	5.95675e-08	5.90062e-08	6.62678e-08	7.44719e-08	7.70692e-08	8.44391e-08	8.81288e-08	8.47986e-08	7.96062e-08	8.26003e-08	8.94187e-08	9.87345e-08	9.59795e-08	8.68415e-08	8.00151e-08
1.00872e-07	8.82555e-08	8.75824e-08	9.9402e-08	1.13996e-07	1.11625e-07	1.02986e-07	9.97063e-08	8.8711e-08	6.58813e-08	5.32454e-08	5.40942e-08	5.90372e-08	5.74796e-08	5.55336e-08	6.09694e-08	7.64481e-08	8.66275e-08	8.80309e-08	9.30595e-08	9.24665e-08	8.28439e-08	7.31703e-08	7.30732e-08	8.03697e-08	9.41523e-08	9.62597e-08	9.03113e-08	8.5999e-08	8.13878e-08	6.47375e-08	5.30633e-08	5.3316e-08	6.00952e-08	6.17146e-08	5.91718e-08	5.93385e-08	6.80753e-08	7.74948e-08	7.9954e-08	8.70739e-08	9.03499e-08	8.62766e-08	7.95632e-08	8.12304e-08	8.72759e-08	9.7359e-08	9.64506e-08	8.83666e-08	8.17501e-08
1.1238e-07	9.64391e-08	9.50075e-08	1.08881e-07	1.25738e-07	1.22652e-07	1.13229e-07	1.10529e-07	9.81795e-08	7.17109e-08	5.67012e-08	5.67782e-08	6.15199e-08	5.97631e-08	5.80284e-08	6.47463e-08	8.24698e-08	9.39446e-08	9.51266e-08	1.00441e-07	9.97288e-08	8.90888e-08	7.7511e-08	7.68086e-08	8.52197e-08	1.00925e-07	1.03156e-07	9.66304e-08	9.25708e-08	8.76145e-08	6.86064e-08	5.50533e-08	5.45003e-08	6.0906e-08	6.21468e-08	5.94792e-08	6.04179e-08	7.07382e-08	8.14871e-08	8.38137e-08	9.08322e-08	9.37756e-08	8.90031e-08	8.07273e-08	8.12519e-08	8.70249e-08	9.81995e-08	9.8714e-08	9.11732e-08	8.46944e-08
1.28219e-07	1.07601e-07	1.04958e-07	1.21481e-07	1.41262e-07	1.37098e-07	1.26648e-07	1.24858e-07	1.1081e-07	7.95303e-08	6.13457e-08	6.03861e-08	6.48623e-08	6.28396e-08	6.13786e-08	6.97524e-08	9.03129e-08	1.03319e-07	1.04161e-07	1.09869e-07	1.09023e-07	9.72196e-08	8.32688e-08	8.1806e-08	9.16433e-08	1.09757e-07	1.12032e-07	1.04698e-07	1.01007e-07	9.57042e-08	7.37426e-08	5.78196e-08	5.62881e-08	6.23198e-08	6.32028e-08	6.04491e-08	6.2264e-08	7.43893e-08	8.66435e-08	8.88002e-08	9.58413e-08	9.84917e-08	9.30283e-08	8.3034e-08	8.24413e-08	8.82723e-08	1.00865e-07	1.02589e-07	9.52391e-08	8.8852e-08
1.51285e-07	1.2364e-07	1.1889e-07	1.38913e-07	1.62633e-07	1.56793e-07	1.44959e-07	1.44665e-07	1.28407e-07	9.0465e-08	6.78306e-08	6.54049e-08	6.95014e-08	6.71004e-08	6.60083e-08	7.66083e-08	1.0088e-07	1.1572e-07	1.16021e-07	1.22292e-07	1.21276e-07	1.0814e-07	9.11283e-08	8.86583e-08	1.00371e-07	1.21602e-07	1.23777e-07	1.1528e-07	1.1215e-07	1.06513e-07	8.07051e-08	6.1668e-08	5.88785e-08	6.44935e-08	6.49944e-08	6.21766e-08	6.50434e-08	7.93247e-08	9.33296e-08	9.52271e-08	1.02422e-07	1.04787e-07	9.86263e-08	8.66488e-08	8.48519e-08	9.10138e-08	1.05417e-07	1.08242e-07	1.00771e-07	9.44446e-08
1.87888e-07	1.48587e-07	1.39698e-07	1.64444e-07	1.93783e-07	1.85233e-07	1.71486e-07	1.73822e-07	1.54528e-07	1.06734e-07	7.74346e-08	7.27866e-08	7.62876e-08	7.33011e-08	7.27338e-08	8.64998e-08	1.15868e-07	1.32929e-07	1.32318e-07	1.39442e-07	1.38172e-07	1.23525e-07	1.02382e-07	9.84872e-08	1.1277e-07	1.38221e-07	1.40024e-07	1.29774e-07	1.27536e-07	1.21617e-07	9.0531e-08	6.71754e-08	6.26608e-08	6.77556e-08	6.77914e-08	6.4916e-08	6.91191e-08	8.60985e-08	1.0219e-07	1.03649e-07	1.11171e-07	1.13216e-07	1.06355e-07	9.19918e-08	8.87828e-08	9.55502e-08	1.1229e-07	1.16169e-07	1.08229e-07	1.01941e-07
2.55125e-07	1.92993e-07	1.74202e-07	2.05183e-07	2.43285e-07	2.30145e-07	2.13764e-07	2.21287e-07	1.9747e-07	1.33505e-07	9.31159e-08	8.47265e-08	8.71708e-08	8.31567e-08	8.33963e-08	1.02078e-07	1.39001e-07	1.58743e-07	1.56448e-07	1.65014e-07	1.63242e-07	1.46978e-07	1.19867e-07	1.1376e-07	1.31798e-07	1.63373e-07	1.64238e-07	1.51137e-07	1.5041e-07	1.44372e-07	1.05429e-07	7.55712e-08	6.84736e-08	7.28245e-08	7.21971e-08	6.92437e-08	7.52697e-08	9.58273e-08	1.14468e-07	1.15115e-07	1.23247e-07	1.24851e-07	1.17329e-07	9.9963e-08	9.49494e-08	1.02652e-07	1.22511e-07	1.27427e-07	1.18542e-07	1.12268e-07
4.25301e-07	2.99675e-07	2.45163e-07	2.80037e-07	3.33816e-07	3.13302e-07	2.94587e-07	3.15068e-07	2.83642e-07	1.87244e-07	1.24233e-07	1.08169e-07	1.08303e-07	1.01991e-07	1.03644e-07	1.31388e-07	1.81341e-07	2.04066e-07	1.98039e-07	2.09607e-07	2.0631e-07	1.88874e-07	1.52042e-07	1.4188e-07	1.66095e-07	2.0772e-07	2.06234e-07	1.8784e-07	1.89862e-07	1.84259e-07	1.31648e-07	9.03183e-08	7.86899e-08	8.17459e-08	7.99161e-08	7.67668e-08	8.56017e-08	1.11408e-07	1.33243e-07	1.32133e-07	1.41487e-07	1.42238e-07	1.34279e-07	1.12899e-07	1.05293e-07	1.14403e-07	1.38719e-07	1.44637e-07	1.34001e-07	1.27655e-07
0.000318488	0.000224887	9.68846e-05	5.56073e-06	-2.42777e-05	-3.73741e-06	1.54671e-05	2.17257e-05	3.17883e-05	2.24353e-05	1.25947e-05	1.04829e-05	1.02224e-05	7.95806e-06	7.41862e-06	1.06993e-05	1.4956e-05	1.40248e-05	1.2816e-05	1.49391e-05	9.78354e-06	1.27552e-05	1.42132e-05	1.42072e-05	1.35725e-05	1.14221e-05	1.13756e-05	1.40725e-05	9.68151e-06	1.00727e-05	7.21442e-06	3.98792e-06	2.99645e-06	2.9551e-06	2.34035e-06	1.91231e-06	2.4215e-06	3.32027e-06	3.38878e-06	2.60218e-06	3.25214e-06	2.21991e-06	2.54649e-06	2.99006e-06	3.06347e-06	2.98369e-06	2.70468e-06	2.32913e-06	3.10877e-06	2.22643e-06
0.0037229	0.00227125	0.00114009	0.000812968	0.000967765	0.000839352	0.000855282	0.00118413	0.00111049	0.000680617	0.000381519	0.000276234	0.000237952	0.000203645	0.000214326	0.000294927	0.000387133	0.00036174	0.000310065	0.000345856	0.000316189	0.000340088	0.000277393	0.000238026	0.000275122	0.000342474	0.000317006	0.000262988	0.000285322	0.000304904	0.000199104	0.00010943	7.47887e-05	6.31928e-05	5.13332e-05	4.7801e-05	6.03627e-05	7.68961e-05	7.41963e-05	5.53735e-05	6.47478e-05	5.5765e-05	6.30355e-05	5.70619e-05	4.78462e-05	4.98953e-05	6.148e-05	5.97919e-05	5.03945e-05	4.84952e-05
0.00380182	0.00266449	0.00217762	0.00259386	0.00304268	0.00248002	0.00223254	0.00267208	0.00243729	0.00150009	0.0008479	0.000616591	0.000535389	0.000466448	0.000501931	0.000708395	0.000951827	0.000907677	0.000781394	0.000867206	0.000819465	0.000876915	0.00069964	0.000596436	0.000707915	0.000903781	0.000822775	0.000674273	0.000760855	0.000801768	0.00052191	0.000286607	0.000193719	0.000162896	0.000134245	0.000127177	0.000162789	0.000211537	0.000208648	0.000159069	0.000184733	0.000163669	0.000183778	0.000160724	0.000131469	0.000139752	0.000178824	0.000175695	0.000143212	0.000142468
0.00342841	0.00294396	0.00324715	0.00436514	0.00500541	0.00400658	0.00355137	0.00406282	0.00369892	0.00230941	0.0013218	0.000971051	0.00085493	0.000753637	0.000818097	0.0011835	0.00164097	0.00160971	0.00140288	0.00155579	0.00148315	0.00157534	0.00124836	0.00107009	0.00128514	0.00164541	0.00149252	0.00123895	0.00140003	0.00146589	0.000957692	0.000526254	0.000353688	0.000298326	0.000248958	0.000238753	0.00031125	0.000415433	0.000421275	0.000328734	0.000377205	0.00034219	0.000383041	0.000328844	0.000267692	0.000288498	0.000372855	0.000365744	0.000299374	0.000300887
0.00352437	0.003158	0.00366898	0.00497559	0.00563485	0.00455078	0.00406927	0.00456459	0.00420394	0.00268372	0.0015612	0.00115222	0.00102969	0.00092956	0.00102922	0.00153744	0.00221275	0.00225605	0.00200915	0.00222416	0.00213939	0.00223461	0.0017584	0.00151958	0.00185254	0.00239555	0.00215579	0.00179422	0.00207257	0.00215469	0.0014103	0.000775218	0.000515999	0.000435534	0.000369577	0.000360111	0.000479372	0.000661882	0.000698898	0.000563951	0.000634324	0.00058955	0.000648029	0.000544747	0.000444549	0.000484453	0.000625083	0.000613624	0.000513116	0.000510229
0.00380463	0.00323186	0.00357731	0.00466934	0.00514777	0.00444047	0.00398387	0.00428655	0.00412317	0.00273029	0.00163644	0.00122633	0.00113316	0.00106357	0.00119884	0.00185434	0.00278357	0.00302818	0.0028066	0.00302645	0.00307726	0.00312747	0.00241491	0.00210987	0.00265941	0.00354684	0.00305098	0.00246702	0.00309687	0.00309462	0.00201518	0.0011172	0.000744878	0.000631637	0.000541812	0.000527016	0.000708138	0.00101803	0.00112069	0.000916772	0.00105076	0.000946522	0.00100071	0.000834803	0.000685015	0.000745902	0.000943129	0.00094752	0.000851127	0.000779733
0.00381937	0.00304675	0.00319363	0.0041013	0.00466817	0.00429021	0.00377309	0.00403698	0.00394827	0.00266588	0.00168563	0.00133235	0.00128881	0.00125079	0.00140941	0.00222884	0.00360246	0.00443306	0.00406162	0.0039009	0.00466076	0.00437108	0.00313395	0.00279793	0.00360763	0.00467206	0.004004	0.00335572	0.00393192	0.00391585	0.00267479	0.00154762	0.00105101	0.000906694	0.000802352	0.000809688	0.00114132	0.00169831	0.00188475	0.00155206	0.00193285	0.00164582	0.00174979	0.00150214	0.00121549	0.00135216	0.00185446	0.00187437	0.0014827	0.00160094
0.00500462	0.00309898	0.0029331	0.00435643	0.00631659	0.00665097	0.0057731	0.00590473	0.0051059	0.00313914	0.00191554	0.00149661	0.0014273	0.00135756	0.00146955	0.00230883	0.00397507	0.00532107	0.00524947	0.00502281	0.00542425	0.00461488	0.00314507	0.00282313	0.00361799	0.00451472	0.00423237	0.00382693	0.00389383	0.00411272	0.00292655	0.00174513	0.00120518	0.0010785	0.00100624	0.0010406	0.00151513	0.00236853	0.00283675	0.00258645	0.00292322	0.00277868	0.00296522	0.00243708	0.00200037	0.00230232	0.00319533	0.00308766	0.00229598	0.00274248
0.00366201	0.00265184	0.00295142	0.00474632	0.00714458	0.00772986	0.00699724	0.00679504	0.00542649	0.0031555	0.00186528	0.00146451	0.00141601	0.001359	0.00143531	0.00215953	0.00375247	0.00521645	0.00558316	0.00564668	0.00541662	0.00415393	0.00267086	0.00237575	0.00320336	0.00432942	0.00440177	0.00396409	0.00402636	0.00424565	0.00302362	0.00188392	0.001389	0.00131294	0.00128893	0.00135846	0.00200464	0.00339166	0.004671	0.00453441	0.00404968	0.00476885	0.00492161	0.00356116	0.00294863	0.00354748	0.00466744	0.00433986	0.00356443	0.00377864
0.00355612	0.00256895	0.00269746	0.00411704	0.00602629	0.00699968	0.00689256	0.00620939	0.00486516	0.00285726	0.00173645	0.00144812	0.00144929	0.00140604	0.00149961	0.00225135	0.00395099	0.00563112	0.00615824	0.00613511	0.0057257	0.00420881	0.00253435	0.00215744	0.00303546	0.00446815	0.00489104	0.00441202	0.00441421	0.00438139	0.00294189	0.00174716	0.00125517	0.00117441	0.00114601	0.00119524	0.00172725	0.00291729	0.00405326	0.00402559	0.00393123	0.00425571	0.00407148	0.00292204	0.00243401	0.00293024	0.00386228	0.00377204	0.00333855	0.00331396
0.00272729	0.00188327	0.00193318	0.00296417	0.00446811	0.00522412	0.00548236	0.00457501	0.00323881	0.00192824	0.00123652	0.00113886	0.00121968	0.00124804	0.00142159	0.0022281	0.00402774	0.00583121	0.00636966	0.00655332	0.0061246	0.0040406	0.00212277	0.0017537	0.00279457	0.00460285	0.00530478	0.00482519	0.00479508	0.00444037	0.00290038	0.00174447	0.00130277	0.00124821	0.00123148	0.00126677	0.00178732	0.00308565	0.00447127	0.00461969	0.00452235	0.00459902	0.00422662	0.00292011	0.00234777	0.00280185	0.0037472	0.00388027	0.00356589	0.00335714
0.00474574	0.00633231	0.00944355	0.0133888	0.0143419	0.0118953	0.0108656	0.0122466	0.0119064	0.0078622	0.00537995	0.00522241	0.00562319	0.00580467	0.00695652	0.0111068	0.0192974	0.0252711	0.0187331	0.0203901	0.0282934	0.0199711	0.0101168	0.00866292	0.0166044	0.0306833	0.0335708	0.0303666	0.0330786	0.0271313	0.0168229	0.00994011	0.00725662	0.00665977	0.00637865	0.00645832	0.00841972	0.0132336	0.0192794	0.022559	0.0231705	0.0238011	0.0188476	0.0107317	0.00705954	0.00961292	0.0179694	0.0213792	0.0136907	0.0166206
0.0018108	0.00133527	0.00128449	0.00160806	0.00198798	0.00193847	0.00152481	0.00183329	0.00184588	0.00114172	0.000709941	0.000614118	0.000632003	0.000665295	0.000839456	0.00141959	0.00260107	0.00338899	0.00269416	0.00315533	0.00371446	0.00261743	0.00152196	0.00142419	0.00241964	0.0042	0.00552911	0.00630725	0.00560593	0.00418018	0.00247261	0.00140009	0.00111585	0.00116554	0.00116519	0.00118125	0.00165619	0.00299497	0.004704	0.00559836	0.00619546	0.00548151	0.00386293	0.00220122	0.00160889	0.00217	0.00364474	0.00479272	0.00490638	0.00455268
0.00167073	0.00152827	0.00178684	0.00247464	0.00319945	0.00328893	0.00277858	0.00282387	0.00251613	0.00148472	0.000865076	0.000665294	0.000605587	0.000554939	0.000587723	0.000853509	0.00140373	0.00165797	0.00137263	0.00159467	0.00163758	0.00137969	0.00115672	0.00123965	0.00162978	0.00214442	0.00280179	0.00364383	0.0029178	0.00222575	0.00142501	0.000890152	0.000835837	0.000952625	0.000991206	0.00110795	0.00170466	0.00321525	0.00516339	0.00562662	0.00577165	0.00603826	0.0043288	0.00216383	0.00146097	0.00231517	0.00448052	0.00636082	0.00688404	0.00643719
0.00184776	0.00152711	0.00151976	0.00179713	0.00208573	0.00255891	0.00278048	0.00227667	0.00185321	0.00116972	0.00080554	0.000763486	0.000776823	0.00074271	0.000804724	0.00117481	0.00200356	0.00270634	0.00286292	0.00291149	0.00262318	0.0019806	0.0012923	0.0011281	0.00144039	0.00201765	0.00223457	0.00180277	0.00185791	0.00212721	0.00139886	0.000803497	0.000600856	0.00057383	0.000566048	0.000628689	0.000951662	0.00171285	0.00240867	0.00187643	0.00198668	0.00255446	0.00210047	0.00140896	0.0012867	0.00183017	0.00296039	0.00410471	0.00548216	0.00497759
0.00229023	0.00191902	0.0019576	0.00240914	0.0029037	0.00319314	0.00311874	0.00291631	0.00252357	0.00157176	0.00101615	0.000852501	0.000814021	0.000785159	0.000867407	0.00125781	0.00208382	0.00259237	0.00245499	0.00275459	0.00257546	0.0020459	0.00151623	0.00146935	0.00191803	0.00256583	0.00291361	0.00303259	0.00283237	0.00278416	0.00186014	0.00112205	0.000867674	0.00083216	0.000817034	0.000894206	0.00131963	0.00231174	0.00323327	0.00294099	0.00328925	0.00347413	0.00275835	0.00181	0.00152513	0.00206366	0.0032168	0.00393465	0.00429273	0.00404838
0.00277886	0.00216919	0.00200347	0.0023217	0.00292196	0.00327051	0.00310839	0.00289948	0.00241014	0.00148173	0.000980833	0.000851678	0.000826058	0.000802942	0.000870817	0.00120805	0.00198826	0.00255949	0.00243319	0.00259355	0.00255523	0.00202397	0.00147371	0.00139169	0.00176061	0.00240614	0.00282867	0.00290036	0.00265313	0.00248772	0.00162115	0.00097793	0.000786066	0.000770357	0.000738414	0.000757985	0.00104041	0.00177966	0.00252496	0.00240359	0.00251742	0.00259217	0.00214553	0.00146266	0.00123739	0.00154458	0.00227969	0.00284206	0.00314307	0.00285044
0.00506036	0.0038781	0.00360747	0.00417344	0.00529308	0.0058298	0.00574068	0.00535934	0.00415094	0.0025243	0.0017091	0.00144763	0.00131572	0.00122006	0.00127278	0.00164329	0.00257938	0.00336084	0.00330789	0.00350123	0.00337703	0.00262388	0.0018947	0.00177548	0.00221371	0.00296332	0.00345352	0.00352269	0.00322189	0.0030444	0.00199474	0.00120784	0.00092658	0.000861442	0.000820189	0.000868015	0.00121425	0.00204628	0.00281325	0.00254337	0.00273117	0.00279853	0.00239193	0.0017066	0.00144884	0.00176558	0.00252365	0.00301144	0.00322687	0.00297645
0.00375631	0.00346593	0.00370126	0.00442053	0.00567577	0.00642234	0.00630174	0.00584298	0.00450352	0.00277699	0.00198685	0.00176568	0.00166896	0.00159813	0.00160324	0.00188034	0.00291319	0.00416039	0.00433474	0.00434632	0.0045367	0.00341864	0.00232	0.00211545	0.00263664	0.00370551	0.00418938	0.00412066	0.00393074	0.00329951	0.00207478	0.00126496	0.00100903	0.000940326	0.000866201	0.000865847	0.00109405	0.00170388	0.00230025	0.00220604	0.00236368	0.00243688	0.00201865	0.00137251	0.00112688	0.00138156	0.0021006	0.0026466	0.00270804	0.0024639
0.00380655	0.00406149	0.00482629	0.00604244	0.00789463	0.00920597	0.00908289	0.00790928	0.00581941	0.00380644	0.00311119	0.00302832	0.00308142	0.00316495	0.00324517	0.00369582	0.00560556	0.00814915	0.00947966	0.00950878	0.00856305	0.00689934	0.00547783	0.00530352	0.00603188	0.00749642	0.00838376	0.00879323	0.00816098	0.00685506	0.00424114	0.00256658	0.00202129	0.0017753	0.00152382	0.00146451	0.00161962	0.00220271	0.00302724	0.00312787	0.00305669	0.00324714	0.00257127	0.00160279	0.00128643	0.00154549	0.00225084	0.00281081	0.00288014	0.00262419
0.00199073	0.00168925	0.00190013	0.00266856	0.00381202	0.00416876	0.0039234	0.00388628	0.00314259	0.00209112	0.0016937	0.00166571	0.0017308	0.0017683	0.00180483	0.00222214	0.00351652	0.00475029	0.0051323	0.00547458	0.00486546	0.00402181	0.00311266	0.00288462	0.00343374	0.00485033	0.00567134	0.00570725	0.00560892	0.00467804	0.00293122	0.00191012	0.00156277	0.00139374	0.00127851	0.0012631	0.00143427	0.00213483	0.00323858	0.00360058	0.0034473	0.00379566	0.00314835	0.00201109	0.0016505	0.00196355	0.00272072	0.00310703	0.00299229	0.0028012
0.00238943	0.00153368	0.00149879	0.00225319	0.00338817	0.00360692	0.00336198	0.00353846	0.0030278	0.00192756	0.00136716	0.00123129	0.00122739	0.00122913	0.00128931	0.00168426	0.00269939	0.00352484	0.00356097	0.00380858	0.00346693	0.0026812	0.001954	0.00181173	0.00230384	0.00341245	0.00404643	0.0040645	0.00407603	0.00355973	0.00234406	0.00167436	0.00150837	0.00146374	0.00140972	0.0013543	0.00149829	0.00223607	0.0032759	0.00351897	0.00369355	0.00367353	0.00317248	0.00226768	0.00188822	0.00217317	0.00313854	0.00375793	0.00358113	0.0036096
0.00270618	0.00189266	0.00188489	0.0026353	0.00370089	0.0038599	0.00355407	0.00363745	0.00319566	0.00207285	0.00148454	0.00135082	0.00132174	0.0012624	0.0012732	0.00162339	0.00256645	0.00338124	0.00335599	0.00355595	0.00344154	0.00253528	0.00168829	0.00149324	0.0019932	0.00313815	0.0037177	0.00352657	0.00363298	0.00326416	0.00215939	0.0015268	0.00137697	0.00138645	0.00140799	0.00142966	0.00170051	0.00265588	0.00383447	0.00405929	0.00438873	0.00408629	0.00336266	0.00245108	0.00212428	0.00248525	0.00355693	0.00428661	0.00431829	0.00429129
0.00321831	0.00232546	0.00204683	0.00247044	0.00330097	0.00355938	0.0032494	0.00304798	0.00267463	0.00178451	0.0013142	0.00123254	0.00125606	0.00125077	0.00129	0.00163629	0.00256519	0.00332579	0.00332149	0.00361575	0.00344926	0.00251274	0.00168982	0.00152697	0.00206414	0.00319259	0.00376675	0.00369043	0.00368901	0.00334359	0.0022334	0.00153179	0.00134657	0.00135495	0.00137661	0.0014055	0.00170118	0.00267107	0.00391801	0.00420983	0.00440576	0.00425377	0.00345194	0.00249228	0.00218847	0.00254981	0.00368386	0.00463423	0.00490146	0.00483292
0.00650598	0.00689625	0.00776212	0.00945974	0.0131143	0.0148621	0.0128981	0.0124159	0.0097353	0.00592921	0.0041632	0.00360736	0.00360966	0.00399327	0.00469939	0.00702775	0.0125828	0.0162523	0.0144216	0.0174348	0.0164965	0.0113292	0.00783599	0.00839336	0.0132721	0.0208018	0.0223569	0.0210976	0.0234288	0.0221817	0.0145235	0.00956939	0.00797516	0.00707688	0.00581079	0.00478458	0.00459548	0.00586557	0.00871165	0.00990368	0.009552	0.00983961	0.00747596	0.00425536	0.00316835	0.00390529	0.00554316	0.00661509	0.00717898	0.00614503
0.0041553	0.00342698	0.00350864	0.0044072	0.00628397	0.00858068	0.00913575	0.00657422	0.00431676	0.00288204	0.00245508	0.00254676	0.0026748	0.00258154	0.00234043	0.00249799	0.00371448	0.00556422	0.00769849	0.00817668	0.00630519	0.00416166	0.00266986	0.00197282	0.00192457	0.0024667	0.00278093	0.00264996	0.00253304	0.00231118	0.00160016	0.00111731	0.00101307	0.00107655	0.00110702	0.00109164	0.00125249	0.00187225	0.00261801	0.00280903	0.00296444	0.00282454	0.00224541	0.00165522	0.00146747	0.00166085	0.00246778	0.00317087	0.00310315	0.00318504
0.00642989	0.00699559	0.00841986	0.0113786	0.0161969	0.0183498	0.0167101	0.0146735	0.0111792	0.00767985	0.00710366	0.008333	0.00981181	0.0104885	0.0102074	0.0113143	0.0167873	0.0231211	0.0252097	0.02525	0.0248368	0.0170057	0.0098388	0.00749042	0.00919352	0.0144498	0.0180646	0.0152781	0.0146919	0.0148673	0.0098291	0.00649779	0.00546462	0.00494319	0.00446904	0.0045159	0.0058868	0.00980641	0.0133935	0.00915344	0.00908876	0.0134485	0.00990632	0.00585271	0.00536434	0.00755546	0.0111675	0.0120666	0.0117126	0.0116183
0.00517649	0.00489546	0.00494546	0.00549244	0.00682671	0.00748723	0.00701115	0.0064278	0.00502072	0.00344857	0.00319116	0.00395847	0.00492182	0.00529709	0.00495453	0.00517206	0.00726988	0.0100672	0.0122382	0.0123934	0.0116175	0.00826353	0.00512959	0.0041581	0.00543741	0.00917185	0.0118251	0.0103141	0.00983053	0.00883082	0.00590009	0.00457277	0.00480651	0.00564304	0.00643104	0.00689094	0.00838138	0.0133306	0.019076	0.0175347	0.0159254	0.0198033	0.0158282	0.00867445	0.00605651	0.00741185	0.0114843	0.0149795	0.0139595	0.0114263
0.00334324	0.00283318	0.00258635	0.00259687	0.00292161	0.00319914	0.00323848	0.00276501	0.00205662	0.00135233	0.00114504	0.00128677	0.00139072	0.00127443	0.0010869	0.00110572	0.00156229	0.00220366	0.00269491	0.00271508	0.0023912	0.00187072	0.00154707	0.00163128	0.00206757	0.00287534	0.00369282	0.00405958	0.00331373	0.0023514	0.00158368	0.00132685	0.00147884	0.00169421	0.00175688	0.00165877	0.00168528	0.0023243	0.00352215	0.00488843	0.00543475	0.00466856	0.00329946	0.00203043	0.00142251	0.00138852	0.00187331	0.00236368	0.00231554	0.00197307
0.00491176	0.00425921	0.003975	0.00411888	0.00482021	0.00528009	0.00552289	0.00475728	0.00339983	0.00223091	0.00186807	0.00199633	0.00208698	0.00192652	0.00171826	0.00180707	0.00256544	0.0035702	0.00422233	0.00414543	0.00372606	0.00303971	0.00251967	0.00256592	0.00302907	0.00400029	0.00490228	0.00535964	0.00454638	0.00329544	0.00225005	0.00183451	0.0019281	0.00204593	0.00194606	0.00173223	0.00171878	0.00233579	0.00346324	0.00484198	0.0055113	0.00467014	0.0035336	0.00263329	0.0024893	0.0030534	0.00435334	0.00603843	0.00736222	0.00619262
0.00718544	0.00635297	0.0059203	0.00609626	0.00708801	0.00730603	0.00725977	0.00669782	0.00463507	0.00287688	0.00249472	0.00277976	0.00281983	0.00241635	0.00200006	0.00200262	0.00281423	0.00384564	0.00437099	0.00443776	0.00400194	0.00337867	0.00293365	0.00296798	0.00339655	0.00444984	0.00544537	0.00597881	0.00516936	0.00367512	0.00244968	0.00198623	0.00211566	0.00228291	0.00219096	0.00195822	0.00192131	0.00252008	0.00362391	0.00498774	0.00547622	0.00454193	0.00356588	0.00270255	0.00242188	0.00263582	0.00347215	0.00459121	0.00531406	0.00459931
0.00570843	0.00534196	0.00530507	0.00555197	0.006199	0.0066407	0.0069215	0.00607692	0.0042735	0.00275197	0.0023489	0.0025906	0.00275421	0.00253506	0.00218695	0.00221711	0.00317169	0.00447227	0.00494625	0.00494708	0.00467989	0.00392694	0.00331531	0.00322494	0.003507	0.00439077	0.00518801	0.00555272	0.00498483	0.00364366	0.00234842	0.00185146	0.00198746	0.00216704	0.00205342	0.00177629	0.00171739	0.00230675	0.00333449	0.00418771	0.00460452	0.00406863	0.0032949	0.00263892	0.00253409	0.00285611	0.00375722	0.00489325	0.00567297	0.00505007
0.00613267	0.00545819	0.00545645	0.00596292	0.00685093	0.007336	0.00751634	0.00666354	0.00488305	0.00322963	0.00280382	0.00310217	0.00332977	0.00311975	0.00272	0.00274744	0.00396148	0.00582293	0.00671191	0.00680026	0.00639092	0.0052196	0.00438486	0.00423669	0.00446831	0.0053394	0.00625026	0.00680259	0.00609173	0.00443523	0.00276239	0.00209591	0.00226176	0.00249132	0.00231001	0.00194085	0.00187576	0.00255444	0.00366381	0.00437069	0.00476631	0.00427306	0.00350825	0.00292286	0.00281897	0.00306212	0.00396056	0.00509898	0.00571498	0.00523178
0.00638598	0.0053131	0.00475143	0.00483895	0.00556706	0.00554894	0.00550032	0.00549227	0.00425606	0.00300681	0.00291553	0.0033813	0.0036132	0.00334431	0.00285511	0.00278757	0.00392642	0.00580331	0.00658869	0.00657016	0.00647184	0.00540497	0.00445183	0.00428833	0.00472185	0.00587462	0.00674833	0.00709593	0.00652829	0.00481701	0.0030056	0.00231915	0.00247094	0.00267902	0.00254081	0.00219456	0.00206563	0.00266761	0.00382185	0.00460529	0.00488856	0.00453133	0.00383674	0.00315456	0.00299116	0.00310716	0.00372067	0.00470694	0.00556276	0.00510452
0.00394312	0.00365822	0.00352246	0.00376266	0.00444881	0.00420842	0.00417838	0.00427433	0.0032107	0.00232088	0.00233147	0.00277767	0.00305322	0.00288211	0.0024504	0.00238671	0.00333713	0.0048256	0.0053134	0.00541504	0.00545022	0.00448851	0.00383803	0.00385257	0.00424387	0.00509607	0.00579183	0.00624348	0.00573688	0.00450595	0.0029828	0.00234998	0.00247466	0.00270967	0.00266938	0.00240583	0.00236313	0.00322501	0.00493777	0.00599306	0.00610212	0.00588133	0.00504208	0.00406221	0.00377315	0.0039207	0.00465913	0.00550942	0.00610021	0.00584114
0.00239728	0.00225982	0.0023067	0.00250843	0.00288849	0.00288182	0.00290086	0.0028377	0.00229659	0.00166511	0.00153042	0.00181095	0.0021872	0.00227386	0.00210881	0.0022868	0.00341631	0.00525533	0.00638224	0.00640881	0.00568441	0.00465344	0.00407033	0.00392833	0.00414844	0.00506909	0.00526811	0.00502371	0.00515019	0.00419737	0.00303248	0.00293657	0.00361568	0.00430312	0.00447959	0.00403051	0.00371896	0.00487688	0.00764539	0.00983545	0.0104121	0.00986924	0.00818753	0.00668669	0.00630442	0.00642141	0.00724218	0.00835147	0.00964431	0.00904805
0.00343935	0.00320618	0.00329169	0.00341686	0.00378592	0.00384947	0.00381017	0.00348337	0.00258801	0.00172915	0.00148447	0.00165088	0.0018555	0.00180501	0.00165064	0.00185426	0.00275489	0.00411505	0.00513291	0.00507387	0.00423704	0.00349167	0.0030564	0.00289925	0.00294099	0.00346819	0.00348611	0.00330816	0.00351731	0.00299123	0.0021445	0.00186231	0.00207065	0.00230499	0.0022645	0.00200763	0.0019413	0.00262018	0.00399612	0.00500982	0.00521706	0.00494644	0.0041617	0.00339456	0.00319989	0.00335873	0.00412667	0.00481339	0.00495995	0.00490359
0.00392912	0.00421646	0.00454086	0.00475635	0.00506555	0.00614057	0.00659743	0.00519965	0.0040138	0.00279953	0.00227013	0.00236976	0.00265529	0.00256968	0.0022661	0.00242673	0.00326022	0.00438731	0.00514771	0.00504449	0.0043242	0.00362482	0.00305685	0.00281044	0.00288289	0.00361863	0.00393477	0.0036705	0.00385	0.00338917	0.00247394	0.002234	0.0026959	0.00354683	0.00408413	0.00382394	0.00376731	0.00523807	0.00809631	0.00977713	0.0101748	0.00950415	0.00835411	0.00741287	0.0071715	0.00726	0.00843611	0.00928421	0.00887806	0.00895637
0.00435091	0.00406394	0.00389572	0.00366648	0.00396655	0.00495703	0.00524904	0.0042326	0.00320844	0.00215658	0.00161355	0.00150529	0.00155949	0.00150305	0.00143953	0.0016483	0.00229121	0.00300241	0.00341636	0.00357722	0.00319338	0.00258989	0.00222378	0.00216526	0.00228962	0.00280627	0.00312458	0.00303525	0.00297186	0.00265435	0.00196817	0.00173763	0.00205444	0.00268884	0.00309484	0.00284373	0.0026234	0.00326784	0.00472688	0.00555172	0.00581129	0.00546613	0.00479659	0.00412024	0.00371759	0.00344767	0.00387848	0.00441189	0.00421288	0.00418251
0.00217164	0.00229777	0.0024266	0.00249258	0.00292131	0.00376474	0.00397548	0.00316512	0.00224179	0.00147993	0.00109035	0.000974194	0.000978275	0.000965523	0.00103698	0.00135419	0.0019458	0.00245487	0.00284921	0.00287301	0.00264721	0.00242935	0.00227977	0.00232009	0.00240279	0.00272332	0.00337812	0.00384839	0.00321393	0.00261206	0.00183557	0.00136634	0.00131252	0.0014672	0.00154075	0.00137714	0.00129856	0.00162303	0.00236651	0.00301395	0.00321578	0.00286479	0.00226808	0.00178983	0.0016138	0.00164868	0.00207542	0.00228531	0.00189019	0.00215704
0.00245119	0.00245793	0.00241664	0.00239094	0.00274633	0.00297236	0.00270964	0.00253316	0.00209628	0.00146819	0.00117406	0.00114059	0.00121962	0.00127124	0.00135355	0.00158765	0.0022095	0.00299372	0.0035212	0.00348643	0.00305777	0.00264044	0.00266744	0.00285105	0.00284203	0.00301743	0.00396212	0.00515824	0.00418794	0.00302403	0.00207171	0.00153131	0.0014798	0.00163011	0.001618	0.00141742	0.00141144	0.00180523	0.00258399	0.00317813	0.00319964	0.00282614	0.00234881	0.00204005	0.00204957	0.00208919	0.00226421	0.00237824	0.00262597	0.00254615
0.00345485	0.00376612	0.00394724	0.00396661	0.00435428	0.00487158	0.00445644	0.00390284	0.00328912	0.00223757	0.00171991	0.00165919	0.00172553	0.00162929	0.00157903	0.00178664	0.00244581	0.00318709	0.00352452	0.00363401	0.00308584	0.00243589	0.00237068	0.00253343	0.00259286	0.00288118	0.00345075	0.00383909	0.00327272	0.00265259	0.0018798	0.00139002	0.00128171	0.00136062	0.00138408	0.00131528	0.00141551	0.00191	0.00267232	0.00322692	0.00335661	0.00310577	0.00271113	0.00252279	0.0026621	0.00270145	0.00283795	0.00334106	0.00436554	0.00392019
0.00476845	0.00481904	0.0050424	0.0050966	0.00560096	0.00595683	0.00534833	0.00462918	0.00371953	0.00256746	0.00207843	0.00205466	0.00210803	0.0019837	0.00197361	0.00228448	0.0032199	0.00429995	0.00480212	0.00500171	0.00436212	0.00349366	0.00339457	0.00357233	0.00358749	0.00401954	0.00480046	0.00503769	0.00440904	0.00371828	0.00257692	0.00184377	0.00162435	0.00163876	0.00159987	0.00151249	0.00166928	0.0023416	0.00341206	0.00421808	0.00430349	0.00391479	0.00339031	0.00313688	0.00328958	0.00328576	0.00338961	0.00400199	0.00521123	0.00468223
0.00329974	0.00367281	0.00394422	0.00403152	0.00446021	0.00496883	0.00488275	0.00427946	0.00346223	0.00237569	0.00184997	0.00183901	0.00196792	0.00188339	0.00190511	0.00223038	0.0031657	0.0040292	0.0043969	0.00474802	0.00408148	0.00341053	0.00345536	0.00362234	0.00352694	0.00386441	0.00459751	0.0046627	0.00397132	0.00327314	0.0022602	0.00164947	0.00144426	0.00138612	0.00128275	0.00123025	0.00134684	0.0017617	0.00229732	0.00264812	0.00274011	0.00241366	0.00204007	0.00186279	0.00189789	0.00190662	0.00214808	0.0025938	0.00287479	0.00264153
0.00376046	0.00401917	0.0041117	0.00414466	0.00452551	0.00509568	0.00496076	0.00426305	0.00346364	0.00234846	0.00184351	0.00190486	0.00209263	0.00202353	0.00206129	0.00236631	0.003352	0.00424129	0.00441875	0.00479091	0.00418988	0.00335609	0.00340002	0.00366813	0.00369379	0.00410591	0.0048653	0.00516281	0.00456661	0.00377171	0.00256264	0.00185386	0.00168468	0.00173148	0.00162981	0.00149273	0.0016005	0.00214297	0.00292202	0.00341031	0.00361731	0.00316294	0.00271346	0.00257026	0.00269578	0.00269017	0.00295512	0.00367169	0.00393038	0.00348222
0.00568903	0.0056118	0.00535145	0.0052627	0.00597985	0.00668082	0.0065985	0.00559413	0.00420124	0.00287477	0.00227346	0.00225713	0.00241145	0.00241065	0.00253649	0.00272536	0.00365262	0.00472068	0.00527195	0.00543432	0.00462536	0.0037423	0.00373494	0.00390472	0.00391285	0.00455084	0.00552992	0.00564985	0.0050408	0.00424669	0.00289291	0.00211213	0.00197568	0.00212764	0.00211477	0.0021016	0.00247536	0.00361777	0.00511544	0.00598112	0.00669343	0.0059073	0.0047169	0.00446644	0.0046879	0.00456466	0.00477073	0.00547937	0.00577463	0.00502861
0.00569609	0.00606308	0.0060291	0.00623269	0.00713262	0.0078582	0.00755825	0.00627651	0.00472264	0.00319129	0.00246005	0.0024031	0.00254513	0.00253163	0.00265762	0.00285964	0.00377794	0.00477078	0.00537902	0.0055613	0.00466603	0.00374913	0.00371341	0.00383065	0.00380579	0.00439313	0.00521728	0.00534805	0.00472686	0.00383834	0.00256909	0.00184932	0.00170582	0.00180079	0.00174912	0.00169852	0.00184798	0.00255372	0.00357819	0.00412043	0.004398	0.00395026	0.00321197	0.00301479	0.00317353	0.00312717	0.00345007	0.00425393	0.00446344	0.00396112
0.00554494	0.00601877	0.0061245	0.00652933	0.00752686	0.00803508	0.00774817	0.00643232	0.00500742	0.00348859	0.00271506	0.0027054	0.00297372	0.0031062	0.0033884	0.00375853	0.00495308	0.00643881	0.0078425	0.00796367	0.00608481	0.00489659	0.00486826	0.0048251	0.00464696	0.005365	0.00651685	0.00700893	0.00611972	0.00464156	0.00304568	0.00220704	0.00201469	0.00207838	0.00201194	0.00197319	0.00209693	0.00276817	0.00377079	0.00436147	0.00462835	0.0041553	0.00340328	0.00317153	0.00329647	0.00318283	0.00346644	0.00425263	0.00448007	0.00405833
0.00624507	0.00665391	0.00650227	0.00648088	0.00708435	0.00762285	0.00737277	0.00598185	0.00466788	0.00327872	0.00258088	0.00263426	0.00295393	0.00308771	0.00335794	0.00379229	0.00496897	0.00606327	0.00688563	0.007281	0.00603995	0.00487686	0.00465125	0.00449043	0.00437245	0.0050888	0.00590886	0.00616495	0.00531713	0.00410036	0.0027847	0.00202279	0.00187473	0.00200508	0.00202959	0.00209561	0.00228435	0.00306857	0.00432345	0.00496081	0.0053221	0.00475144	0.0035331	0.00327441	0.00363338	0.00371233	0.00407812	0.00492321	0.00572669	0.00526196
0.00704643	0.00690547	0.00659031	0.00666252	0.00735361	0.00781561	0.00736008	0.00589886	0.00437479	0.00301366	0.00245529	0.00259037	0.0028554	0.00283932	0.00287801	0.0029853	0.00382554	0.00468497	0.00516708	0.00553798	0.0047487	0.00384649	0.00381522	0.0038367	0.0037322	0.00427128	0.00502535	0.00541351	0.0046384	0.00350545	0.00237534	0.00174103	0.00167619	0.00184851	0.00188501	0.00190932	0.00203333	0.0026122	0.00345334	0.00394132	0.0043434	0.003817	0.00296636	0.00269239	0.00275178	0.00269389	0.00300185	0.00348309	0.00363325	0.00339232
0.00554873	0.00575523	0.00572264	0.00621832	0.00721574	0.00745467	0.00683206	0.00576364	0.00436509	0.00305143	0.00258769	0.00284542	0.00318258	0.00318617	0.00328758	0.00335666	0.00428533	0.00526707	0.00583492	0.00619811	0.00528467	0.00435985	0.00442844	0.00449887	0.00446285	0.00513377	0.00605492	0.00644776	0.00536638	0.00404256	0.0027693	0.00205291	0.00197061	0.00218563	0.00228944	0.00235878	0.00255321	0.00329055	0.00435091	0.00496766	0.00545302	0.00489767	0.00372714	0.00336419	0.00347439	0.00339628	0.00366251	0.00422224	0.00474245	0.00426264
0.00581404	0.00635238	0.00702902	0.00798159	0.00887506	0.0088257	0.00860179	0.00717904	0.00554269	0.00398615	0.00322766	0.00345137	0.00401544	0.00426657	0.0046625	0.00507534	0.00665233	0.00871063	0.010629	0.0106823	0.00908068	0.00785624	0.00790917	0.00757947	0.00716737	0.00852919	0.0103123	0.0103163	0.00864402	0.00701281	0.00491397	0.00362784	0.0035166	0.003933	0.00409744	0.00416147	0.00470338	0.00638956	0.00865975	0.0107583	0.0121729	0.00997682	0.00743857	0.00692452	0.00739759	0.00740998	0.00821904	0.00977856	0.0110627	0.0103847
0.00400393	0.00426322	0.00460477	0.00508879	0.00557882	0.00566284	0.005538	0.00458492	0.00353011	0.00273331	0.00252732	0.00292812	0.0033537	0.00338401	0.00370622	0.00402608	0.00521504	0.00643816	0.00823537	0.00882339	0.00755499	0.00636845	0.00623133	0.00644253	0.00650567	0.00741626	0.00925257	0.0103597	0.0086258	0.00605747	0.00406617	0.00306624	0.00317967	0.00387661	0.00408954	0.00385375	0.00400921	0.00567477	0.00846286	0.0118487	0.0133827	0.00910419	0.00667053	0.00684812	0.00683326	0.00598463	0.00641757	0.00808098	0.00905576	0.00790699
0.00646837	0.00673578	0.0069702	0.00751616	0.00888054	0.00968301	0.00990407	0.00805327	0.00598252	0.00425341	0.00355943	0.00383584	0.00419901	0.00410959	0.00416831	0.00406635	0.00487061	0.00570067	0.00594245	0.00606375	0.00568492	0.0045944	0.00425183	0.00432862	0.00468567	0.00574926	0.00634529	0.00637055	0.00568021	0.00449204	0.00318501	0.00238936	0.00235571	0.00273554	0.00294533	0.00307014	0.00323928	0.00416861	0.00548806	0.00630373	0.00689047	0.00636145	0.00536094	0.00514466	0.00530577	0.00521917	0.00604496	0.00746363	0.00772326	0.00682174
0.00957004	0.0100813	0.0105884	0.0110746	0.012845	0.0135468	0.0141379	0.0115843	0.00867354	0.00609772	0.00483948	0.00492151	0.00511069	0.00482385	0.00483132	0.00476245	0.00566168	0.00655958	0.00693735	0.00705692	0.00646426	0.00519293	0.00486293	0.00498457	0.00527415	0.00624587	0.00690789	0.00708825	0.00630385	0.00488009	0.0034064	0.00262835	0.00270412	0.00309237	0.00315194	0.0031281	0.00327251	0.00427679	0.00567775	0.00685774	0.00758488	0.00669824	0.00535944	0.00495093	0.00518165	0.00531263	0.00601495	0.0070885	0.00774619	0.00697432
0.00754314	0.00798773	0.00826565	0.00862229	0.00993694	0.0103381	0.00984795	0.00834227	0.00640693	0.00453825	0.00389949	0.00428697	0.00459571	0.00434339	0.00427725	0.00408356	0.00468678	0.0052188	0.00539308	0.00538126	0.00505652	0.00416332	0.00404235	0.00421346	0.00450971	0.00536242	0.00583791	0.00588861	0.00518769	0.00418324	0.00295096	0.00223916	0.00229173	0.00261816	0.0026972	0.00275161	0.00274497	0.00327611	0.00424702	0.00519319	0.00546779	0.00472483	0.00391712	0.00366977	0.00365315	0.00360619	0.00424945	0.00511419	0.00524387	0.00467636
0.00742018	0.00857929	0.00953993	0.0105245	0.0125369	0.0130263	0.0115999	0.0102023	0.00784038	0.00539354	0.00485973	0.00568639	0.00626247	0.00595012	0.00572289	0.00555281	0.0066229	0.00751902	0.00765545	0.00787309	0.00756538	0.00589737	0.00562673	0.00605766	0.00638305	0.00758748	0.00810282	0.00899281	0.0077349	0.00566904	0.00423848	0.0031352	0.00304371	0.00338652	0.00339559	0.00335444	0.00334739	0.00394951	0.00482335	0.0053552	0.00545598	0.00518638	0.00431724	0.00390211	0.00414118	0.0044308	0.00524214	0.00631333	0.0068437	0.0061658
0.00679199	0.00657154	0.00672572	0.0071916	0.00837904	0.00895921	0.00799278	0.0068423	0.00526168	0.00388255	0.00375792	0.00442399	0.00489424	0.00477969	0.00477506	0.00461692	0.00537669	0.00621215	0.00723271	0.00738757	0.00644	0.0049158	0.00476883	0.00507962	0.005276	0.00649128	0.00731227	0.00767768	0.0067823	0.00505075	0.00349994	0.00266669	0.00279384	0.0031913	0.00317343	0.00306544	0.00292517	0.00332574	0.00392351	0.00418609	0.00422325	0.00416405	0.00349051	0.00302498	0.00315558	0.00340929	0.00408136	0.00464528	0.00499966	0.0046027
0.00533278	0.00568323	0.00607223	0.00670339	0.0077194	0.00795209	0.00716596	0.00624425	0.00509029	0.0040349	0.00390994	0.00460091	0.00534006	0.00549779	0.00580101	0.0061092	0.00774645	0.00948028	0.0110127	0.0111153	0.0097718	0.007484	0.00734539	0.00793337	0.00824261	0.0103196	0.0120589	0.0121093	0.0106498	0.00828148	0.0055705	0.00420363	0.00440733	0.00491951	0.00477903	0.00452249	0.00439804	0.00521706	0.00621642	0.00655712	0.0061404	0.0064411	0.00557663	0.00462102	0.00479702	0.00523468	0.00654494	0.00697694	0.00697386	0.00692479
0.0045926	0.00480348	0.00520553	0.00593379	0.00690562	0.00678041	0.00573257	0.00526638	0.00447486	0.00361353	0.00361208	0.00435476	0.0050558	0.00516462	0.0053246	0.00507786	0.00627656	0.00765315	0.00810295	0.00847747	0.00836619	0.0065606	0.00603262	0.00647128	0.00711759	0.00885003	0.0102176	0.00981939	0.00855664	0.00656205	0.00437751	0.00361307	0.00407677	0.00457936	0.00439624	0.00409862	0.00380418	0.0042823	0.00512172	0.00559691	0.00576934	0.00558801	0.00444159	0.00385753	0.00416144	0.00438983	0.00537293	0.00618068	0.00649656	0.00613897
0.00431131	0.00477468	0.0052715	0.00602395	0.00690642	0.00663526	0.00553298	0.00503562	0.00425268	0.00336047	0.00329467	0.00397474	0.00467361	0.00490332	0.00520249	0.0049853	0.00582169	0.00672282	0.00741113	0.0079099	0.00771377	0.0060883	0.00578866	0.00639563	0.00686572	0.00825849	0.00951724	0.00981705	0.00842414	0.00633147	0.00461393	0.0040376	0.004473	0.00515656	0.00535661	0.00547225	0.00564346	0.00696223	0.00882767	0.0100209	0.0108843	0.0103208	0.0076717	0.00652229	0.00721401	0.00750683	0.00909627	0.0108693	0.011303	0.0108239
0.00395067	0.0044616	0.00493379	0.00554655	0.0061685	0.0059693	0.00521444	0.0044533	0.00359477	0.00285867	0.00280382	0.00337939	0.00398723	0.00412492	0.00422982	0.00380587	0.00418416	0.00459257	0.00486527	0.00509208	0.00488403	0.00401079	0.0038572	0.0041329	0.00456006	0.00562941	0.00606046	0.00553013	0.00505971	0.00425583	0.00308347	0.00266892	0.00303585	0.00363186	0.00385072	0.00400781	0.00406557	0.00493279	0.00602729	0.00685629	0.00734707	0.0072206	0.00570017	0.00477015	0.00538063	0.00577323	0.00682372	0.00800768	0.00845878	0.00789661
HorizontalLine(Left Fermi Level)
yData = -0.0 V*e
HorizontalLine(Right Fermi Level)
yData = 0.0 V*e
[truncated: 291 more columns]

## Sheet: Fig2c
--------------------------------------------------------------------------------
ProjectedLocalDensityOfStates
Contour(LDOS)
xData [341]
Ang
0
0.268162
0.536324
0.804487
1.07265
1.34081
1.60897
1.87714
2.1453
2.41346
2.68162
2.94978
3.21795
3.48611
3.75427
4.02243
4.2906
4.55876
4.82692
5.09508
5.36324
5.63141
5.89957
6.16773
6.43589
6.70406
6.97222
7.24038
7.50854
7.7767
8.04487
8.31303
8.58119
8.84935
9.11752
9.38568
9.65384
9.922
10.1902
10.4583
10.7265
10.9947
11.2628
11.531
11.7991
12.0673
12.3355
12.6036
12.8718
13.1399
13.4081
13.6763
13.9444
14.2126
14.4808
14.7489
15.0171
15.2852
15.5534
15.8216
16.0897
16.3579
16.6261
16.8942
17.1624
17.4305
17.6987
17.9669
18.235
18.5032
18.7714
19.0395
19.3077
19.5758
19.844
20.1122
20.3803
20.6485
20.9167
21.1848
21.453
21.7211
21.9893
22.2575
22.5256
22.7938
23.062
23.3301
23.5983
23.8664
24.1346
24.4028
24.6709
24.9391
25.2072
25.4754
25.7436
26.0117
26.2799
26.5481
26.8162
27.0844
27.3525
27.6207
27.8889
28.157
28.4252
28.6934
28.9615
29.2297
29.4978
29.766
30.0342
30.3023
30.5705
30.8387
31.1068
31.375
31.6431
31.9113
32.1795
32.4476
32.7158
32.984
33.2521
33.5203
33.7884
34.0566
34.3248
34.5929
34.8611
35.1293
35.3974
35.6656
35.9337
36.2019
36.4701
36.7382
37.0064
37.2745
37.5427
37.8109
38.079
38.3472
38.6154
38.8835
39.1517
39.4198
39.688
39.9562
40.2243
40.4925
40.7607
41.0288
41.297
41.5651
41.8333
42.1015
42.3696
42.6378
42.906
43.1741
43.4423
43.7104
43.9786
44.2468
44.5149
44.7831
45.0513
45.3194
45.5876
45.8557
46.1239
46.3921
46.6602
46.9284
47.1966
47.4647
47.7329
48.001
48.2692
48.5374
48.8055
49.0737
49.3418
49.61
49.8782
50.1463
50.4145
50.6827
50.9508
51.219
51.4871
51.7553
52.0235
52.2916
52.5598
52.828
53.0961
53.3643
53.6324
53.9006
54.1688
54.4369
54.7051
54.9733
55.2414
55.5096
55.7777
56.0459
56.3141
56.5822
56.8504
57.1186
57.3867
57.6549
57.923
58.1912
58.4594
58.7275
58.9957
59.2639
59.532
59.8002
60.0683
60.3365
60.6047
60.8728
61.141
61.4091
61.6773
61.9455
62.2136
62.4818
62.75
63.0181
63.2863
63.5544
63.8226
64.0908
64.3589
64.6271
64.8953
65.1634
65.4316
65.6997
65.9679
66.2361
66.5042
66.7724
67.0406
67.3087
67.5769
67.845
68.1132
68.3814
68.6495
68.9177
69.1859
69.454
69.7222
69.9903
70.2585
70.5267
70.7948
71.063
71.3312
71.5993
71.8675
72.1356
72.4038
72.672
72.9401
73.2083
73.4764
73.7446
74.0128
74.2809
74.5491
74.8173
75.0854
75.3536
75.6217
75.8899
76.1581
76.4262
76.6944
76.9626
77.2307
77.4989
77.767
78.0352
78.3034
78.5715
78.8397
79.1079
79.376
79.6442
79.9123
80.1805
80.4487
80.7168
80.985
81.2532
81.5213
81.7895
82.0576
82.3258
82.594
82.8621
83.1303
83.3985
83.6666
83.9348
84.2029
84.4711
84.7393
85.0074
85.2756
85.5437
85.8119
86.0801
86.3482
86.6164
86.8846
87.1527
87.4209
87.689
87.9572
88.2254
88.4935
88.7617
89.0299
89.298
89.5662
89.8343
90.1025
90.3707
90.6388
90.907
91.1752
yData [201]
eV
-2
-1.98
-1.96
-1.94
-1.92
-1.9
-1.88
-1.86
-1.84
-1.82
-1.8
-1.78
-1.76
-1.74
-1.72
-1.7
-1.68
-1.66
-1.64
-1.62
-1.6
-1.58
-1.56
-1.54
-1.52
-1.5
-1.48
-1.46
-1.44
-1.42
-1.4
-1.38
-1.36
-1.34
-1.32
-1.3
-1.28
-1.26
-1.24
-1.22
-1.2
-1.18
-1.16
-1.14
-1.12
-1.1
-1.08
-1.06
-1.04
-1.02
-1
-0.98
-0.96
-0.94
-0.92
-0.9
-0.88
-0.86
-0.84
-0.82
-0.8
-0.78
-0.76
-0.74
-0.72
-0.7
-0.68
-0.66
-0.64
-0.62
-0.6
-0.58
-0.56
-0.54
-0.52
-0.5
-0.48
-0.46
-0.44
-0.42
-0.4
-0.38
-0.36
-0.34
-0.32
-0.3
-0.28
-0.26
-0.24
-0.22
-0.2
-0.18
-0.16
-0.14
-0.12
-0.1
-0.08
-0.06
-0.04
-0.02
0
0.02
0.04
0.06
0.08
0.1
0.12
0.14
0.16
0.18
0.2
0.22
0.24
0.26
0.28
0.3
0.32
0.34
0.36
0.38
0.4
0.42
0.44
0.46
0.48
0.5
0.52
0.54
0.56
0.58
0.6
0.62
0.64
0.66
0.68
0.7
0.72
0.74
0.76
0.78
0.8
0.82
0.84
0.86
0.88
0.9
0.92
0.94
0.96
0.98
1
1.02
1.04
1.06
1.08
1.1
1.12
1.14
1.16
1.18
1.2
1.22
1.24
1.26
1.28
1.3
1.32
1.34
1.36
1.38
1.4
1.42
1.44
1.46
1.48
1.5
1.52
1.54
1.56
1.58
1.6
1.62
1.64
1.66
1.68
1.7
1.72
1.74
1.76
1.78
1.8
1.82
1.84
1.86
1.88
1.9
1.92
1.94
1.96
1.98
2
zData [201 by 341]
1/Ang**3/eV
0.00875949	0.00901175	0.0085344	0.00723598	0.00666806	0.00663417	0.00645957	0.00627418	0.00711962	0.00794614	0.00834421	0.00884326	0.00912325	0.00799063	0.00638927	0.00572449	0.00553586	0.00548458	0.00606384	0.0067808	0.00719438	0.00713335	0.00725859	0.007296	0.00644159	0.00584496	0.00576014	0.00557604	0.00501405	0.00497568	0.00513202	0.00502303	0.00537886	0.00618756	0.00605752	0.00507386	0.00480041	0.00507107	0.00507407	0.00547516	0.00588693	0.00584672	0.00567483	0.0056903	0.00602379	0.0058845	0.00567904	0.00556401	0.00542303	0.00494257
0.0121568	0.0116522	0.01015	0.00791392	0.0068392	0.00665948	0.00661629	0.00679305	0.00790537	0.00899076	0.00961055	0.0102082	0.010411	0.00904532	0.00711608	0.00608528	0.00564607	0.00558589	0.00644826	0.00740978	0.00795776	0.0079878	0.00803206	0.00795827	0.00713392	0.00645796	0.00606571	0.00575294	0.00519089	0.0051679	0.00536058	0.00524489	0.00553364	0.00625384	0.00612898	0.00521054	0.00499783	0.00524154	0.00525474	0.00566288	0.00601591	0.00597273	0.00575095	0.00563918	0.00583155	0.00569171	0.00556874	0.00552033	0.00534079	0.00484922
0.00981012	0.00979654	0.00898971	0.00726058	0.00688843	0.00731913	0.00743581	0.00770294	0.00899801	0.0104691	0.0115059	0.0123307	0.0125017	0.0107931	0.00845823	0.00711001	0.00655353	0.00652496	0.00755304	0.00883312	0.00953989	0.00967985	0.00983667	0.00977183	0.00880614	0.00785134	0.007109	0.00668074	0.00618977	0.00627372	0.00649815	0.00634206	0.00672191	0.00768498	0.00760113	0.00652816	0.00612577	0.00627027	0.00623896	0.00666704	0.00708404	0.00706958	0.00678888	0.00689154	0.00747129	0.00738626	0.00707781	0.0068708	0.00666015	0.00623276
0.00920529	0.00959953	0.0095533	0.0084493	0.0084234	0.00878356	0.00892086	0.00934276	0.0111344	0.0134446	0.0152721	0.0163874	0.0163456	0.0141805	0.0113306	0.009416	0.00815623	0.00749502	0.00810877	0.00948798	0.0108494	0.0113667	0.0113699	0.0108869	0.00951289	0.00828359	0.00734186	0.00667163	0.00613503	0.00614525	0.00633614	0.00621217	0.00648933	0.00724798	0.00706825	0.00597096	0.00549541	0.00548674	0.00535734	0.00566661	0.00614641	0.00622717	0.00602933	0.00609372	0.006492	0.00630146	0.0060123	0.00599795	0.00593678	0.00556288
0.00922732	0.00956633	0.00917933	0.00791228	0.00765307	0.00790986	0.00794716	0.00831289	0.00976078	0.011287	0.0123296	0.0131966	0.0134854	0.0119057	0.00964798	0.0082852	0.00743802	0.0070625	0.00797635	0.00929798	0.0102041	0.0105383	0.0106788	0.0103675	0.00902591	0.00783745	0.00712923	0.00659303	0.00614753	0.00614757	0.00622959	0.00611522	0.00638563	0.00704839	0.00685695	0.0058451	0.00530872	0.00521261	0.0051326	0.00563532	0.00618541	0.00614824	0.00589249	0.00590062	0.00631089	0.00623106	0.00600288	0.00590122	0.00571514	0.00544388
0.00891804	0.00929954	0.00894304	0.00771411	0.00721821	0.00709777	0.0069261	0.0075988	0.00921594	0.0106505	0.0115829	0.0124652	0.0128511	0.0113339	0.00910508	0.00768027	0.00693444	0.00660637	0.00743215	0.0087553	0.00965404	0.00999336	0.0102511	0.0101239	0.00904723	0.00789799	0.00690496	0.00619851	0.00590445	0.00616908	0.00635743	0.00625402	0.00656054	0.00733077	0.00721037	0.00623844	0.00563447	0.00549858	0.00536361	0.00574366	0.00628198	0.0062832	0.00610799	0.00617568	0.00658978	0.0065178	0.00629276	0.00606449	0.00589531	0.00555946
0.00904914	0.00952382	0.00930311	0.00815527	0.00785142	0.00777422	0.00758817	0.00822266	0.00963398	0.0106444	0.0112152	0.0120219	0.0125263	0.0110225	0.00885087	0.00794344	0.00758958	0.00742918	0.00846295	0.0097835	0.0106579	0.0109949	0.0112152	0.0109451	0.00955895	0.00839662	0.00761601	0.00692731	0.00670861	0.00711323	0.00726653	0.00705032	0.0074214	0.008395	0.00824472	0.0069763	0.00641417	0.00636946	0.00614851	0.00645735	0.00695272	0.00697955	0.00679655	0.00688015	0.00735202	0.00714902	0.00682201	0.00678645	0.00666425	0.00632389
0.00979077	0.0100302	0.0096665	0.00864558	0.00813075	0.00775405	0.00729134	0.00799399	0.00933222	0.00996989	0.0101376	0.0107473	0.011362	0.0103014	0.00863098	0.00771488	0.00732799	0.00713801	0.00804846	0.00917829	0.00976205	0.00996239	0.0102302	0.0100824	0.00889177	0.0079276	0.00728353	0.00655491	0.00640992	0.0068254	0.00690802	0.00669375	0.00698394	0.00781022	0.00772177	0.00675965	0.0061797	0.00601484	0.00580275	0.00619015	0.00676148	0.00679355	0.00668364	0.00684103	0.00735168	0.00722385	0.00695766	0.00684837	0.00653829	0.00621716
0.00930947	0.00985946	0.00962036	0.0083734	0.00765165	0.00734859	0.00700058	0.00755386	0.00898761	0.00995144	0.0103519	0.0110221	0.0115496	0.0103327	0.00857769	0.00777414	0.00748736	0.00742787	0.0083491	0.00935246	0.00981955	0.00992875	0.0101514	0.0099445	0.00874391	0.00792543	0.00746074	0.00672055	0.00667979	0.00733842	0.00754712	0.00733382	0.00769306	0.00870929	0.00862864	0.00749161	0.00690896	0.00680251	0.0065929	0.00681751	0.00716407	0.00703343	0.00674711	0.00696788	0.00765647	0.0075161	0.0071575	0.00711934	0.00682277	0.00662327
0.00749512	0.00824924	0.00837006	0.00756204	0.00693316	0.00665813	0.00647004	0.00687017	0.00822837	0.00916174	0.00944888	0.0100261	0.0105558	0.00941798	0.00776156	0.00710947	0.00701286	0.0070857	0.00813707	0.00950262	0.0102632	0.0105173	0.0108058	0.010507	0.00906956	0.00805981	0.00762828	0.00697451	0.00684602	0.00765456	0.00824801	0.00829561	0.00859104	0.00930135	0.0091179	0.00827281	0.00757943	0.00730344	0.00717376	0.00760377	0.00806715	0.0079298	0.00759061	0.00767357	0.00812689	0.00799237	0.00782254	0.00758509	0.00703207	0.00678658
0.0116731	0.0124063	0.011923	0.00974667	0.00784833	0.0069715	0.00657101	0.0066798	0.00777919	0.00870687	0.00909083	0.00959912	0.0100026	0.00896378	0.00735923	0.00658432	0.00627027	0.00637066	0.00753976	0.00894714	0.00961618	0.00992115	0.0102978	0.0100598	0.00864493	0.00755271	0.00707044	0.00642379	0.00615209	0.00688145	0.00756914	0.00772806	0.00801669	0.00859241	0.00829207	0.0072655	0.00664259	0.00643314	0.00633528	0.00668769	0.00709327	0.0069475	0.00661097	0.00675425	0.00719786	0.00690192	0.00660909	0.00675481	0.00654828	0.00625272
0.00891416	0.00922145	0.00904473	0.00816165	0.00740264	0.00704797	0.0069189	0.00705341	0.00808726	0.00897901	0.00932366	0.00981108	0.010262	0.00922475	0.00762204	0.00698586	0.00664642	0.00645025	0.00735688	0.00883372	0.00968705	0.0100797	0.0104809	0.0102783	0.00876836	0.00752841	0.00702193	0.00647626	0.00618243	0.00697344	0.00793381	0.00830179	0.00858382	0.00903015	0.00870183	0.00771991	0.00690609	0.00640907	0.00613295	0.00640168	0.00695088	0.00702909	0.00677448	0.00681475	0.00703489	0.00667327	0.00640382	0.00639446	0.00595068	0.00561935
0.00843467	0.00900946	0.00907469	0.00854286	0.00794793	0.00760887	0.00751806	0.00755602	0.00858413	0.00948182	0.00977432	0.0103203	0.0109122	0.00979666	0.00802392	0.00751306	0.00728438	0.00705667	0.00792105	0.00933746	0.0101412	0.010529	0.0110179	0.0109141	0.00935623	0.00812091	0.00776879	0.00734234	0.00707723	0.00787113	0.00884059	0.00923761	0.00958665	0.0100891	0.0096572	0.00844802	0.00745202	0.00686271	0.00658491	0.00700301	0.00773606	0.00776933	0.0073842	0.00744047	0.00778871	0.00752237	0.00726406	0.00709548	0.00669971	0.00634924
0.00780674	0.00836385	0.008563	0.00821343	0.00771302	0.00725116	0.0069283	0.00702978	0.00805001	0.00886031	0.00914086	0.00972749	0.0102968	0.00899662	0.0070511	0.00680136	0.00688852	0.00686832	0.0078178	0.00937025	0.0103597	0.0108032	0.0111106	0.0107505	0.0090039	0.00754442	0.00702046	0.00673502	0.00656982	0.00746508	0.00865038	0.00919134	0.00960069	0.0100574	0.00944074	0.00803062	0.00686791	0.00618277	0.00564895	0.00559772	0.00616136	0.00635518	0.00621085	0.00638984	0.00678329	0.00653247	0.00610708	0.00582135	0.00544148	0.00505029
0.0071292	0.00764983	0.00767163	0.00705212	0.00667995	0.00657901	0.00640549	0.00647422	0.00735344	0.00811056	0.00848985	0.0091802	0.00977187	0.00853848	0.00671798	0.00658447	0.00676994	0.00694805	0.00825036	0.00975562	0.0105885	0.0110609	0.0115562	0.0114265	0.00996914	0.00857119	0.0078327	0.00746243	0.00730605	0.00824417	0.00943226	0.00991579	0.0103461	0.0109611	0.0104372	0.008983	0.00766807	0.00686605	0.00630232	0.0063724	0.00707826	0.00725876	0.00710769	0.00721264	0.00744077	0.0070534	0.0066431	0.00638495	0.00606803	0.00576639
0.00669154	0.00713508	0.00722452	0.0066793	0.00630163	0.00615773	0.00602004	0.00612411	0.00704	0.00791708	0.00841907	0.00912216	0.00966207	0.00861288	0.0070668	0.00665612	0.00665164	0.00693416	0.0084027	0.0100054	0.0110396	0.0116261	0.0120949	0.0118057	0.0100347	0.00845435	0.00763041	0.0070083	0.00664975	0.00749926	0.00886542	0.00982113	0.0104643	0.0108121	0.0099462	0.00822506	0.00704582	0.00626572	0.00558025	0.00564134	0.00624729	0.00630253	0.00611205	0.00622405	0.00654502	0.00630122	0.00593898	0.00579973	0.00566146	0.0052725
0.00642239	0.00690327	0.00700381	0.00638182	0.0059309	0.0057066	0.00547162	0.00558005	0.00645361	0.00714831	0.00750898	0.00824704	0.00892144	0.00799863	0.00648126	0.00604233	0.00606274	0.00630584	0.00753586	0.00882854	0.00935423	0.00966564	0.0101648	0.0101411	0.00872238	0.00752407	0.00713702	0.00680959	0.00654779	0.00737294	0.00856694	0.00930841	0.00991942	0.0103908	0.00952658	0.00767932	0.00655526	0.00604712	0.00568649	0.00609854	0.00689396	0.0068489	0.00664849	0.00681876	0.00717354	0.00690662	0.00643384	0.0060087	0.00567861	0.00522614
0.00818778	0.00841197	0.0080777	0.00690414	0.0063326	0.00630339	0.00604544	0.00601154	0.00665482	0.00708608	0.00735312	0.008219	0.00909492	0.00817112	0.00654225	0.00624319	0.00653466	0.00705046	0.00852105	0.00968206	0.00980664	0.00982095	0.0102618	0.0103926	0.00896826	0.00788264	0.00781962	0.00757322	0.00740431	0.00847148	0.00986243	0.0106347	0.011234	0.0116588	0.0104891	0.0080906	0.00673737	0.00617807	0.00574685	0.00625838	0.00715503	0.00710668	0.0069168	0.00720134	0.00775281	0.00766332	0.00721708	0.00648223	0.00591507	0.00532212
0.00696815	0.00737416	0.00727716	0.00644417	0.00603279	0.00601893	0.00577348	0.00569782	0.00634638	0.00697019	0.00738945	0.0080972	0.00867957	0.00769495	0.00611052	0.00572143	0.00585192	0.00635858	0.00785978	0.00907958	0.00911728	0.00907231	0.00975127	0.0101204	0.00898708	0.00769968	0.00716507	0.0071063	0.00722484	0.00845592	0.00981909	0.0104825	0.0111994	0.0120581	0.0113072	0.00930066	0.00756955	0.0066958	0.00620667	0.00668706	0.00769538	0.00777203	0.00763086	0.00792462	0.00848556	0.00836863	0.00786929	0.00713945	0.00655687	0.00583486
0.00630688	0.0068038	0.00687203	0.00614459	0.00597863	0.00617089	0.00597538	0.00587658	0.00638414	0.00677288	0.00697881	0.00767071	0.00844832	0.0077614	0.00635133	0.00584274	0.00582208	0.00622828	0.0075889	0.00883202	0.00894749	0.00894291	0.00949989	0.00975945	0.00853832	0.00752125	0.00744471	0.00730057	0.00716013	0.00817415	0.00970613	0.0108485	0.0117975	0.012432	0.0112912	0.00878245	0.00728771	0.00661052	0.0061134	0.0067384	0.0078089	0.00802007	0.00808346	0.00847067	0.008967	0.00841971	0.00756655	0.00710094	0.00678115	0.0062945
0.006082	0.00642135	0.00631005	0.00557177	0.00540761	0.00563669	0.00559807	0.00564871	0.00610467	0.0063778	0.00653462	0.00723662	0.00805222	0.00744064	0.00611934	0.00556255	0.00542645	0.00563764	0.00677727	0.0079991	0.00837388	0.00852374	0.00904675	0.00920847	0.0079186	0.0070352	0.00717978	0.00708618	0.00716603	0.00840381	0.0100584	0.0112998	0.0124349	0.0132905	0.0122039	0.00964778	0.00778719	0.00689481	0.00640784	0.00695412	0.00806458	0.00829237	0.00821774	0.00853707	0.00907212	0.00865676	0.00794826	0.00748341	0.00716969	0.00654348
0.00730082	0.00771118	0.00745717	0.00627384	0.0055658	0.00534336	0.00513051	0.00522519	0.00573819	0.00608732	0.00627924	0.00691842	0.00763953	0.00705156	0.00580687	0.00520496	0.00493683	0.00499384	0.0059008	0.00697125	0.00736703	0.00755174	0.0080749	0.00829817	0.00728787	0.00646747	0.00640291	0.00626013	0.00629857	0.00737083	0.00872794	0.00968474	0.0105842	0.0113321	0.0105129	0.00844457	0.00689541	0.00609542	0.00568014	0.00616472	0.00704775	0.00729505	0.00724846	0.00749472	0.00799414	0.00770912	0.007113	0.006718	0.00636853	0.00577685
0.00584151	0.0060751	0.00593646	0.00532612	0.00523514	0.00532941	0.00523462	0.00543653	0.00592988	0.00611305	0.00613653	0.00671453	0.00745616	0.00692889	0.00577517	0.00514641	0.00492302	0.00505517	0.00603616	0.00712934	0.007526	0.00767215	0.00816301	0.00831463	0.00718676	0.0063245	0.0062947	0.00620401	0.00632535	0.00744632	0.00879804	0.00973315	0.0106778	0.0115522	0.0107035	0.00845763	0.00707952	0.00658665	0.00629154	0.00691979	0.00798295	0.00820845	0.00815815	0.00857494	0.00923048	0.00887206	0.00811092	0.00742506	0.00697498	0.00635567
0.00534307	0.00564757	0.00563399	0.00511772	0.00493092	0.00487568	0.00466395	0.00483951	0.00534947	0.00566207	0.00583096	0.0063218	0.00681058	0.00615706	0.005033	0.00459037	0.00446611	0.00460244	0.00544924	0.00639541	0.00671694	0.00683908	0.00724686	0.00736582	0.00636503	0.00564401	0.00568986	0.00564472	0.0056724	0.0065238	0.0075535	0.00820866	0.00894017	0.00969834	0.00901599	0.00714923	0.00605043	0.00573189	0.00558892	0.0062735	0.0072771	0.0073591	0.00722725	0.00768667	0.00841097	0.00810546	0.00732119	0.00664883	0.00622955	0.0057133
0.00582905	0.00601891	0.00582446	0.00509443	0.00483167	0.00475234	0.00453579	0.00482958	0.00542969	0.00576016	0.00592443	0.00643667	0.006955	0.00632627	0.0052034	0.0047172	0.00463209	0.00478526	0.00551238	0.00637169	0.00665437	0.00665193	0.00693444	0.00699759	0.00609956	0.00547062	0.00544976	0.00530656	0.00536294	0.00615111	0.00708938	0.00768123	0.00831088	0.00903352	0.00850858	0.00684363	0.00602996	0.00598135	0.00616826	0.00708428	0.0082207	0.00837138	0.00810941	0.0084302	0.00898885	0.00848419	0.00746539	0.00652562	0.0060874	0.00561294
0.0052714	0.00560541	0.00565333	0.0052498	0.00525591	0.0052777	0.00498857	0.00526265	0.00578399	0.00604434	0.00625465	0.00682837	0.00734934	0.00656765	0.00525649	0.00491563	0.00481363	0.00492519	0.00576187	0.00661688	0.00676389	0.0067324	0.00704508	0.00713091	0.00616176	0.00554369	0.0056307	0.00540457	0.00533561	0.00589844	0.00666783	0.00723275	0.00785395	0.00848595	0.00785335	0.00612569	0.00539111	0.00537652	0.00545554	0.00621653	0.00730077	0.00761675	0.00759938	0.00811456	0.00867136	0.00767033	0.00632338	0.0061359	0.0058309	0.00526692
0.00650377	0.00645156	0.00615065	0.0056079	0.00536079	0.00522159	0.00499659	0.00526319	0.00577106	0.00606375	0.00625321	0.00666497	0.00698494	0.00622418	0.00507851	0.00467852	0.00458403	0.00472659	0.00551572	0.00646528	0.00682233	0.00686974	0.00703565	0.00695092	0.00611499	0.0054903	0.00528314	0.0050671	0.00520899	0.00594486	0.00670931	0.00716586	0.00769343	0.00829263	0.00774375	0.00625312	0.00538017	0.00517521	0.00511789	0.00569708	0.00676948	0.0071895	0.00724511	0.0076282	0.00811119	0.00754386	0.00667614	0.00630079	0.00594471	0.0054529
0.00694925	0.00679667	0.00641417	0.00562638	0.00554653	0.00567552	0.0053299	0.00532322	0.00554158	0.00559646	0.00569551	0.00617004	0.00664251	0.00600032	0.00491022	0.00464842	0.00454526	0.00458104	0.00521926	0.00600501	0.00617756	0.00619717	0.006473	0.00651449	0.00569526	0.00512978	0.00504386	0.00474728	0.0046867	0.00510169	0.00549112	0.00571029	0.00610361	0.00663709	0.00626553	0.00503963	0.00436526	0.004175	0.00409611	0.00454379	0.00537008	0.00567642	0.00567238	0.00586256	0.0061304	0.00569029	0.00510608	0.00489028	0.00458249	0.00418254
0.00644729	0.00668089	0.00661623	0.00611928	0.00585892	0.00562173	0.00511805	0.00517216	0.00570258	0.00609286	0.00636547	0.00676008	0.00701753	0.0062926	0.00529897	0.00498244	0.00488324	0.00497502	0.00582353	0.00684624	0.00705464	0.00713104	0.00721267	0.00692887	0.00589989	0.00538002	0.00539511	0.00508662	0.00521509	0.00585508	0.00637934	0.00670149	0.00715526	0.00765247	0.00705864	0.00553115	0.00462926	0.00433452	0.00423958	0.00474765	0.0056363	0.00592079	0.00587069	0.00612867	0.00649102	0.00598428	0.0051701	0.00478682	0.00433696	0.00380913
0.00558366	0.00606152	0.00624474	0.0061175	0.00626855	0.00631852	0.00597602	0.00598088	0.00644825	0.00683532	0.0069901	0.00737923	0.00785614	0.0073742	0.00649682	0.00611232	0.00593181	0.00603768	0.00713365	0.00857374	0.00888853	0.00888163	0.00908755	0.00888779	0.00758323	0.00701062	0.00740559	0.00720522	0.0070718	0.00749272	0.00812903	0.00873252	0.00929326	0.00966525	0.00868629	0.00669399	0.00593364	0.00591486	0.00592269	0.0066364	0.00778713	0.00827187	0.00827103	0.00863157	0.00903475	0.00816029	0.00710277	0.00686999	0.00629953	0.00568716
0.00461398	0.00500228	0.00512527	0.00484689	0.00471144	0.00469076	0.00443991	0.00442479	0.00504527	0.0056288	0.00587296	0.00610539	0.00633173	0.00588031	0.00522594	0.00503376	0.00491797	0.00494426	0.00585295	0.00712655	0.00732672	0.00738744	0.00747962	0.00723964	0.00626746	0.00573642	0.00563852	0.00521717	0.0053276	0.00604388	0.00678925	0.00735935	0.00782132	0.00810618	0.00731959	0.00575139	0.00496561	0.0047254	0.00464929	0.00527591	0.00647473	0.00719428	0.00752085	0.0078422	0.0079395	0.0068379	0.00571298	0.00565864	0.00532374	0.00483016
0.00413657	0.0045226	0.00463207	0.00443897	0.00441126	0.00437008	0.00411971	0.00417167	0.00468783	0.00515873	0.00537352	0.00561173	0.0058476	0.00545977	0.0048683	0.00466057	0.00454405	0.00463352	0.00529073	0.00612754	0.00624473	0.00612102	0.00630717	0.00626872	0.00539475	0.00494307	0.00513889	0.00495594	0.00479521	0.00520088	0.00583745	0.00633147	0.00670634	0.00697726	0.00637507	0.00519294	0.00474482	0.00469004	0.0046654	0.00516572	0.00610844	0.00659457	0.00661114	0.00672363	0.00682874	0.00615271	0.00543028	0.00515114	0.00465374	0.004272
0.00570352	0.00577766	0.00554524	0.00493466	0.00467202	0.00452429	0.00417154	0.00406996	0.00443885	0.00482329	0.00506102	0.00538761	0.00571219	0.00533882	0.00465901	0.00447835	0.00439346	0.00443015	0.00498245	0.00585205	0.0059826	0.00591481	0.00613216	0.00618229	0.005489	0.00522114	0.00541505	0.00509322	0.00500295	0.00538082	0.00586562	0.00628698	0.00667497	0.00703654	0.00658021	0.00545522	0.00495083	0.00477456	0.0046703	0.00521914	0.00630976	0.00693535	0.00709454	0.00730802	0.00739063	0.00646066	0.00551882	0.0053811	0.00489839	0.00446298
0.0080378	0.00784256	0.00735505	0.00664468	0.0061952	0.00595451	0.00549096	0.00509048	0.00528833	0.00540411	0.00544164	0.00571598	0.00613268	0.00594152	0.00541063	0.00511299	0.00492063	0.00492285	0.00547927	0.00625735	0.00633098	0.00627077	0.0065261	0.00663795	0.00617135	0.00594861	0.00581111	0.00539353	0.0052704	0.00572291	0.00639948	0.00696518	0.00738282	0.00765597	0.00710099	0.00599504	0.0055605	0.00565652	0.00604385	0.00690804	0.00831272	0.00895581	0.00882226	0.00885728	0.00894413	0.00798368	0.00738375	0.00798414	0.00784988	0.00735403
0.0105613	0.00942499	0.00847219	0.00752684	0.00707087	0.00661223	0.00599099	0.00570588	0.00558941	0.00526313	0.005007	0.0052302	0.00578383	0.00576028	0.00526695	0.00489937	0.00460067	0.00459978	0.00512871	0.00567479	0.00552662	0.00526943	0.00549996	0.00569317	0.00525637	0.00502447	0.00500181	0.00464991	0.00435459	0.00457008	0.00499552	0.00532007	0.00561527	0.0059223	0.00558277	0.00473356	0.00436816	0.00439085	0.00460554	0.00511329	0.00606918	0.00664024	0.00661806	0.00667584	0.00669326	0.00599587	0.00555368	0.0057791	0.00572563	0.00528713
0.00750854	0.00734396	0.00748097	0.00748648	0.00803591	0.00858812	0.0080841	0.00780586	0.00797696	0.00788804	0.00791404	0.00836636	0.00902176	0.00886345	0.00824318	0.00789472	0.00812875	0.00913018	0.010527	0.0116535	0.0107213	0.00924312	0.00864943	0.00869745	0.00827754	0.00841278	0.00877046	0.00820434	0.00771414	0.00751366	0.00722964	0.00717932	0.00756469	0.00819469	0.00792477	0.00678284	0.00625813	0.00622501	0.00643604	0.00707955	0.00811527	0.00869976	0.00863144	0.00869185	0.00888276	0.00806351	0.00753967	0.00786157	0.00733809	0.00681627
0.00548741	0.00578722	0.00595608	0.00566938	0.00596112	0.00673387	0.00661898	0.00611047	0.00620849	0.00600739	0.00587735	0.00635378	0.00707606	0.00702658	0.00643231	0.00564942	0.00509029	0.00488223	0.00534092	0.00616576	0.00623359	0.0060768	0.00609609	0.0060163	0.00549389	0.00531342	0.00542345	0.00507154	0.00470804	0.00477426	0.00482533	0.00490369	0.00516324	0.00556302	0.00534634	0.00450318	0.00415218	0.00406509	0.00405513	0.00451966	0.00539091	0.00572344	0.00572836	0.00575472	0.00574257	0.0052653	0.00499708	0.0049866	0.00467571	0.00423451
0.00530701	0.00598763	0.00645842	0.00648193	0.00706848	0.00819254	0.00806554	0.0072362	0.00739046	0.0073972	0.00752789	0.00819655	0.00922275	0.0094775	0.00887344	0.00815213	0.00731317	0.00691706	0.00744023	0.00846073	0.00832339	0.00809563	0.00831747	0.00824492	0.00698437	0.00644346	0.00700977	0.00691892	0.00660553	0.0070165	0.00721213	0.00728612	0.00774645	0.00850451	0.00804475	0.00619513	0.00567799	0.0060152	0.00649434	0.00780189	0.0095778	0.00937987	0.00871559	0.00868031	0.00898111	0.00812222	0.00709492	0.00715938	0.00678583	0.00598113
0.00552071	0.00562469	0.00584389	0.00594052	0.00599876	0.00611548	0.00575579	0.00531793	0.00569571	0.00605691	0.00633497	0.00662662	0.00702355	0.00727824	0.00725648	0.00673883	0.00617957	0.00615041	0.00682894	0.00757478	0.00717478	0.0065556	0.00635702	0.00629241	0.00603377	0.00602914	0.00622918	0.00639885	0.00604321	0.00642114	0.00677477	0.00685402	0.00693475	0.00720781	0.00698416	0.00606851	0.00562571	0.00544722	0.00543699	0.00612217	0.00738783	0.00746041	0.00711299	0.00701554	0.00698456	0.006281	0.00566465	0.00564476	0.00555384	0.00512045
0.00624606	0.00637313	0.00655875	0.00652836	0.00683971	0.00708646	0.00682691	0.00729674	0.00882497	0.0105474	0.0115774	0.0115034	0.010899	0.0102953	0.0100349	0.00983137	0.00979227	0.00995885	0.0101441	0.0114058	0.0120267	0.0113847	0.0109104	0.0104053	0.00962747	0.00928538	0.0102664	0.01155	0.00938631	0.00971207	0.00936733	0.00844565	0.00798563	0.00843348	0.0086712	0.0080617	0.00768383	0.00741335	0.00722648	0.00794	0.00945701	0.00922865	0.00842392	0.00813979	0.00815425	0.0073915	0.00659611	0.00645034	0.00653124	0.0059702
0.00710051	0.00710002	0.00684639	0.00615166	0.00633746	0.00682405	0.00636621	0.00609313	0.00635307	0.00646901	0.00657088	0.00687488	0.0072144	0.00677396	0.00612238	0.00634358	0.00675344	0.0072926	0.00814986	0.00910799	0.00887115	0.00816565	0.00807903	0.00817411	0.00788091	0.00774604	0.00804419	0.00816566	0.00729478	0.00761477	0.00796855	0.00812808	0.00836918	0.00891687	0.00915517	0.00869911	0.00824891	0.00779853	0.00782355	0.00873561	0.0100762	0.00982059	0.00873973	0.0081434	0.00801494	0.00726183	0.00660254	0.00676467	0.00719863	0.00646464
0.00635883	0.0062774	0.00609281	0.00579874	0.00637909	0.00695549	0.00668513	0.00686842	0.00759996	0.00798695	0.00807446	0.00809431	0.00800192	0.00718568	0.0062347	0.00609192	0.00642843	0.00700497	0.00800643	0.00897765	0.00842977	0.00744942	0.00711967	0.00715066	0.00695238	0.00716405	0.00762325	0.0073796	0.00706538	0.0077476	0.00811678	0.00819315	0.00822114	0.00843009	0.00816157	0.00727379	0.00714244	0.00719407	0.00723861	0.00780454	0.00898507	0.00908195	0.00853138	0.00829631	0.00825352	0.00729518	0.00650739	0.00703924	0.00752533	0.00666627
0.00703296	0.00668452	0.00663152	0.00662583	0.00720036	0.00731032	0.00684679	0.00708307	0.00763196	0.00789207	0.00800205	0.00809121	0.00820902	0.00787343	0.00736223	0.00719305	0.00710405	0.00724996	0.00812224	0.00893709	0.00847452	0.00767023	0.00742604	0.007536	0.00744135	0.00759255	0.00757872	0.00698033	0.00654913	0.00671029	0.00664655	0.00646236	0.00659381	0.00710167	0.00714526	0.00655053	0.00640476	0.00652632	0.00681393	0.007373	0.00853007	0.00910456	0.00886419	0.00866457	0.00869784	0.00812671	0.00772153	0.0079753	0.00809787	0.00718529
0.00519044	0.00462724	0.00431674	0.00433655	0.00493942	0.0052455	0.00496043	0.00501921	0.00506931	0.00484446	0.00473489	0.00477278	0.00483201	0.00453834	0.00422639	0.00433054	0.00459168	0.00489762	0.00529638	0.00562783	0.00532799	0.00476412	0.00465815	0.0047305	0.00439237	0.00443122	0.00482543	0.00466324	0.00442732	0.00463087	0.00469161	0.00475799	0.00507419	0.00552207	0.00528495	0.00438217	0.00428478	0.00451452	0.00465036	0.00508743	0.00584433	0.00582873	0.00552132	0.00549874	0.0056402	0.0051151	0.00463375	0.00485413	0.00482906	0.00436008
0.00513287	0.00465231	0.00434204	0.00423984	0.00455347	0.00494459	0.00488428	0.00469683	0.00495751	0.00521278	0.00535337	0.00520317	0.00491655	0.00466716	0.00452722	0.00427507	0.0039707	0.00379112	0.00381367	0.0041109	0.00415531	0.00394887	0.00393654	0.00396466	0.0037292	0.00366405	0.00376146	0.00360457	0.00328386	0.00358097	0.00396818	0.00424868	0.00442332	0.00457965	0.00444204	0.004078	0.00391679	0.00381716	0.00374211	0.0040764	0.00497824	0.00501898	0.00500777	0.00501381	0.00494787	0.00448304	0.00415507	0.00410736	0.00382902	0.00356539
0.00725178	0.00672093	0.00621007	0.00606239	0.0065895	0.00723188	0.00705953	0.00673368	0.00699548	0.0071274	0.00721035	0.00691893	0.00638617	0.00585535	0.00566023	0.00568733	0.00584854	0.0060195	0.00618077	0.00671723	0.00665835	0.00613128	0.00573022	0.00565378	0.00548876	0.00567376	0.00608828	0.0061411	0.0057105	0.0060294	0.0063426	0.00655129	0.00670896	0.00675819	0.00627614	0.00550557	0.00542009	0.0056428	0.00583082	0.00617172	0.00706846	0.0072161	0.00704545	0.00694651	0.0070555	0.00645954	0.00597051	0.00623998	0.00629343	0.00603069
0.00721033	0.00630557	0.00578873	0.00574993	0.00651131	0.00748302	0.00743941	0.00695273	0.00701766	0.00715546	0.00736623	0.0072463	0.00678115	0.00610902	0.00575065	0.00573248	0.00585558	0.00583206	0.00570133	0.00612487	0.00618146	0.00565816	0.0053942	0.00538419	0.00505154	0.00514856	0.0057004	0.00580311	0.00535812	0.00573606	0.00607031	0.00625637	0.00631072	0.00624812	0.00575113	0.00500609	0.00504449	0.00533131	0.00540624	0.00552602	0.00625986	0.00648307	0.00639197	0.00640417	0.00654724	0.00589329	0.00525513	0.00538426	0.00524643	0.00488648
0.00621061	0.0062938	0.0062378	0.00652638	0.0078439	0.00935344	0.00930243	0.00819083	0.00771313	0.00763199	0.00781329	0.00772199	0.00719949	0.00643645	0.00606443	0.00590301	0.00609417	0.00614987	0.00587406	0.00652728	0.00702108	0.0066053	0.0063214	0.00628969	0.00602365	0.00615896	0.00669243	0.00681126	0.00623518	0.00654352	0.00714253	0.00780923	0.00816624	0.00808723	0.00741202	0.00647095	0.0063894	0.00651245	0.00648761	0.00663465	0.00754522	0.00833702	0.00858545	0.00869651	0.00878281	0.00789822	0.00699848	0.00689871	0.00649961	0.00587272
0.00691891	0.00678605	0.00662635	0.00691146	0.00851318	0.0102074	0.010273	0.00940809	0.008768	0.00872203	0.00907981	0.00896078	0.00817499	0.00719162	0.0067971	0.00667694	0.00683371	0.00681506	0.00626302	0.00677938	0.00728598	0.00672083	0.00640722	0.00629332	0.00590279	0.00625367	0.00731314	0.00766386	0.00690065	0.00662226	0.00661211	0.00684724	0.00710231	0.00727899	0.00711613	0.00669503	0.00651801	0.00629792	0.00611769	0.00624776	0.00715223	0.00795858	0.00815345	0.00818037	0.00826704	0.00765168	0.00698486	0.00672966	0.00646111	0.00582971
0.00574693	0.00579147	0.00573883	0.00615848	0.00749183	0.00851081	0.00845757	0.0081702	0.00780409	0.00761508	0.00762776	0.00736556	0.00675797	0.00605861	0.00589028	0.00595696	0.00658041	0.00708848	0.0067501	0.00749669	0.0080212	0.0070771	0.00637341	0.0061226	0.005967	0.00682026	0.00805976	0.00810365	0.00785523	0.00788201	0.00784789	0.00813705	0.00822266	0.00796877	0.00748471	0.00697706	0.00677012	0.00657844	0.00642331	0.00630601	0.00692428	0.0077136	0.00770745	0.00753581	0.00733162	0.00616164	0.00522143	0.00556166	0.00585562	0.00545365
0.00494191	0.00493372	0.00485977	0.00524515	0.00640508	0.00712804	0.00707329	0.00730814	0.0073894	0.00762428	0.0079285	0.00775669	0.00716294	0.00650004	0.00626951	0.00615116	0.00648133	0.00666086	0.00610984	0.00684305	0.00752436	0.00680335	0.00637182	0.00646594	0.00662291	0.00755613	0.00842542	0.00802864	0.00787412	0.00802292	0.00786785	0.00794369	0.00795086	0.00774963	0.00718424	0.00660945	0.00678096	0.00712896	0.00723924	0.00691866	0.00738473	0.00819568	0.00808471	0.00799925	0.00817355	0.0073853	0.00671875	0.00716214	0.00714116	0.0066408
0.00463291	0.00467024	0.00460847	0.00478006	0.00507627	0.00516463	0.00500851	0.00490558	0.00513332	0.00537108	0.00553849	0.00558761	0.00550053	0.00520999	0.00509024	0.00489918	0.00509112	0.00526565	0.00524839	0.00568224	0.00607878	0.00587315	0.00587512	0.00613288	0.0065935	0.00827612	0.0102198	0.0106592	0.0100072	0.00978172	0.0103043	0.0111183	0.0112942	0.0106455	0.00933898	0.00833666	0.00842075	0.00921776	0.0102572	0.0103137	0.0109427	0.0124289	0.0118443	0.0108196	0.0103485	0.00952541	0.0101467	0.0130637	0.0151746	0.014385
0.00517202	0.00523661	0.00523735	0.00516291	0.00476952	0.00429722	0.00400782	0.00389361	0.00411817	0.00407989	0.00400461	0.00421023	0.0044992	0.00436567	0.00416803	0.00387799	0.00413275	0.00438196	0.00460904	0.00521935	0.00536454	0.00505908	0.00505249	0.00534983	0.00589077	0.00721664	0.00806462	0.00780328	0.00800176	0.00826213	0.0083265	0.00858395	0.00853678	0.00813428	0.0074955	0.00702718	0.00709272	0.00738846	0.00776503	0.0075088	0.00803047	0.00976445	0.00993327	0.00936788	0.00893215	0.00802363	0.00781851	0.00894561	0.0094635	0.00872807
0.00539371	0.00527981	0.00515642	0.00516822	0.00490192	0.00462107	0.00423595	0.0038104	0.00406669	0.00406382	0.00397459	0.00404663	0.00420384	0.00412349	0.00398476	0.00351617	0.00345773	0.00343176	0.00373975	0.00434481	0.00417641	0.00388799	0.00393818	0.00415345	0.00422721	0.00442071	0.00461817	0.00465155	0.00441258	0.00490203	0.00549284	0.00589116	0.00603558	0.00605257	0.00579167	0.00540636	0.00541064	0.00545674	0.00533669	0.00537841	0.00618022	0.00716176	0.00751528	0.0073774	0.00712144	0.00638138	0.00644155	0.0076474	0.00815129	0.0077567
0.00587407	0.00590525	0.00588948	0.00591958	0.00556168	0.00519593	0.00475071	0.0041406	0.00434717	0.00430093	0.0041512	0.0041959	0.00437027	0.00429141	0.00409335	0.00354047	0.00333539	0.00320353	0.00363155	0.00426824	0.00414332	0.0040204	0.00409531	0.00417754	0.00401283	0.00383725	0.00375477	0.00379062	0.00348021	0.00388535	0.00428879	0.00441204	0.00444653	0.00455911	0.00445405	0.00413183	0.00390533	0.0037466	0.00358499	0.00387405	0.0048428	0.00535767	0.00553909	0.00549553	0.00536967	0.00494211	0.00498935	0.00562158	0.00598156	0.00557544
0.00867091	0.00825721	0.00779779	0.00760659	0.00716216	0.00670619	0.00607214	0.00524247	0.00544225	0.00532594	0.00511546	0.00520679	0.0054884	0.00549042	0.00536735	0.00470892	0.00441639	0.00415859	0.00474264	0.00550165	0.00518338	0.0049746	0.00507609	0.00523861	0.00509061	0.00491807	0.00475091	0.00476368	0.00428753	0.00455685	0.00474356	0.00463261	0.00458796	0.00478998	0.00470266	0.00426574	0.00412061	0.0042472	0.00433255	0.00473795	0.00594066	0.0065032	0.00642174	0.00607659	0.00587845	0.00548175	0.00557826	0.00619612	0.00638143	0.00615747
0.00956222	0.00925783	0.00894502	0.00882337	0.00823607	0.0075927	0.00693504	0.00608985	0.00643694	0.00615033	0.00568121	0.0056697	0.00600807	0.00597798	0.00571332	0.00497367	0.00463038	0.0043011	0.0049205	0.00575945	0.00538818	0.00516833	0.00533669	0.00557904	0.00546828	0.0051513	0.00486971	0.00493743	0.00428799	0.00471098	0.00498464	0.00478904	0.00466574	0.00489208	0.00489511	0.00459872	0.00447035	0.00446854	0.00426794	0.00459147	0.00589098	0.00627759	0.00642691	0.00625075	0.00600172	0.00535793	0.00516993	0.00579227	0.00629015	0.00587289
0.00911321	0.0093243	0.00971989	0.010013	0.00928077	0.00824595	0.00738339	0.00667227	0.00729857	0.00720279	0.00687813	0.00693748	0.00719528	0.00682266	0.00629205	0.0055808	0.00552801	0.00536015	0.00595437	0.00659673	0.00592073	0.00536586	0.00561849	0.00613083	0.00596937	0.00547091	0.00514402	0.00538473	0.00487746	0.00535298	0.00548603	0.0050458	0.0048845	0.00529899	0.00540259	0.00489741	0.00447678	0.00428113	0.00399611	0.00429366	0.00551094	0.0057524	0.00578108	0.00565912	0.00555214	0.00519541	0.00504517	0.00513392	0.00540261	0.00487313
0.00938899	0.00950056	0.0095614	0.0095667	0.00865229	0.00756555	0.00680145	0.00591374	0.00629588	0.00628805	0.00607249	0.00616971	0.00639302	0.00614713	0.00581518	0.00495892	0.00482048	0.0046409	0.00514643	0.00585582	0.00566726	0.00524936	0.00513672	0.00529275	0.00536541	0.00523442	0.00484101	0.00484456	0.0043458	0.004617	0.00457518	0.00413677	0.00394114	0.0041941	0.0042459	0.00397459	0.00358541	0.0033858	0.00322426	0.00353278	0.0044737	0.0046888	0.0047378	0.00470124	0.00466499	0.00434445	0.00414037	0.00410061	0.00427666	0.00383821
0.00915614	0.00946248	0.00939335	0.00894444	0.00758455	0.0062799	0.00536311	0.00449385	0.00477414	0.00503488	0.005206	0.0055288	0.00575347	0.00559221	0.00546824	0.00456328	0.00434401	0.00406857	0.00440924	0.00508881	0.00507252	0.00493414	0.00489138	0.00496133	0.00503209	0.00486019	0.0043165	0.00427593	0.00386109	0.00419556	0.00420308	0.00377377	0.00359898	0.00388829	0.00395139	0.00365671	0.00325524	0.00306814	0.00288981	0.00314432	0.00400195	0.00419528	0.00423258	0.00419043	0.00419526	0.00393315	0.00371058	0.00361387	0.00370352	0.0032887
0.00797665	0.00889278	0.00946698	0.00919826	0.0074121	0.00575624	0.00468802	0.00388253	0.00442223	0.0049712	0.00539468	0.00595027	0.00629871	0.00617207	0.00646718	0.00641909	0.00696486	0.00658795	0.00679087	0.00816323	0.00867749	0.00868881	0.00821262	0.00796468	0.00788546	0.0078572	0.007253	0.00694323	0.0063055	0.00707068	0.00682079	0.00590258	0.00546121	0.00582301	0.00599093	0.00565146	0.00508209	0.0047388	0.00439536	0.00466778	0.00589567	0.00603694	0.00599134	0.00603721	0.0061645	0.00553111	0.0049239	0.00488693	0.00490282	0.00446653
0.00740499	0.0082049	0.00855691	0.00830959	0.00738486	0.00646429	0.00547506	0.0045459	0.00487136	0.00542646	0.00598421	0.00668395	0.00705856	0.00668607	0.00636265	0.00548606	0.0055343	0.00544652	0.00612428	0.00694643	0.00668114	0.00629108	0.00642303	0.00685345	0.00692313	0.00648602	0.00551658	0.00521256	0.00475932	0.00517733	0.00527371	0.00491849	0.00486648	0.00530492	0.00537275	0.00491819	0.0041445	0.00382907	0.00382096	0.00442771	0.0055971	0.00580678	0.00547969	0.00539291	0.00567938	0.00549334	0.00511943	0.00474944	0.00451665	0.00408328
0.0101754	0.0112916	0.0128478	0.0138718	0.012683	0.0112696	0.00967148	0.00712644	0.00804878	0.00896358	0.00937976	0.00964671	0.00957675	0.00885713	0.00840515	0.00729002	0.00683152	0.00583387	0.00591657	0.0067835	0.00666858	0.00678912	0.00681207	0.00677523	0.00664748	0.00631539	0.00552132	0.00543044	0.00535196	0.00600354	0.00609969	0.00561539	0.005659	0.00643621	0.00661124	0.00615708	0.00575551	0.00603087	0.0061404	0.00673984	0.00822014	0.00858486	0.00839914	0.00794021	0.00800569	0.00786141	0.00776006	0.00724127	0.00715893	0.00646689
0.00905212	0.00953759	0.00983357	0.00946194	0.00850355	0.00740909	0.00627906	0.00522482	0.00549289	0.00587895	0.00629504	0.00689832	0.00730157	0.00707719	0.00678235	0.00567915	0.00534306	0.00489197	0.00482627	0.00537408	0.00584994	0.00602963	0.00617341	0.00630067	0.00634706	0.00576031	0.00474318	0.00486982	0.00403276	0.0047543	0.00533586	0.0053091	0.00541931	0.00579867	0.00571838	0.00556055	0.00539685	0.00557861	0.00529458	0.00544695	0.0071219	0.00734348	0.00751514	0.00725588	0.00711197	0.00672048	0.00653962	0.0061964	0.00616221	0.00562648
0.00865404	0.0108714	0.0127723	0.0116547	0.00891431	0.00645587	0.0047912	0.00422796	0.00466662	0.00523286	0.00587765	0.00675756	0.00737071	0.00714179	0.00676771	0.00562518	0.00531719	0.00482904	0.00485248	0.00542946	0.0058237	0.00619408	0.00655101	0.00673041	0.00682666	0.0061051	0.00482267	0.00505944	0.00431018	0.00496804	0.00548525	0.00533309	0.00549137	0.00609258	0.00609871	0.00583583	0.0050159	0.00491376	0.00486983	0.00506015	0.00628259	0.00641348	0.00634998	0.00628253	0.00652616	0.00638983	0.00604242	0.00525251	0.00531314	0.00490186
0.0059861	0.00715781	0.00762163	0.00684414	0.0059715	0.00547109	0.00474547	0.00420654	0.00455626	0.00481146	0.0051093	0.00586719	0.00671996	0.00685013	0.00652325	0.00539503	0.00472565	0.00406969	0.00391616	0.00449486	0.00515901	0.00560288	0.00600902	0.00596518	0.00575091	0.0051783	0.00403399	0.00369087	0.00371595	0.00432037	0.00481723	0.00501033	0.00532211	0.00571717	0.00556694	0.00557853	0.00538308	0.00610317	0.00664425	0.00709805	0.00873319	0.00868685	0.00857923	0.00805548	0.00829206	0.00858574	0.00846583	0.00714609	0.00774892	0.00643569
0.00520947	0.00644984	0.0071397	0.00623065	0.00494801	0.00426088	0.00369893	0.00349652	0.00413759	0.0046577	0.00504271	0.00585223	0.00687625	0.00703575	0.00645673	0.00545163	0.00451384	0.00362443	0.00357453	0.00426392	0.00497403	0.00567644	0.00621747	0.00610015	0.00551036	0.00471973	0.00379371	0.00335329	0.00307851	0.00357716	0.00419448	0.00460676	0.00509296	0.00560414	0.00545185	0.00507762	0.00461524	0.00485915	0.00492368	0.00500587	0.0062052	0.00644733	0.0065535	0.00634879	0.00647242	0.00642191	0.00624041	0.00526955	0.00499951	0.00471795
0.00413317	0.00511499	0.00546837	0.00479133	0.00418561	0.00405503	0.00363006	0.00329619	0.00366633	0.00403918	0.0044101	0.00525152	0.00628177	0.00657908	0.00629507	0.0052868	0.00444416	0.00358256	0.00347013	0.00390924	0.00425693	0.00484838	0.00549361	0.005575	0.00532174	0.00461157	0.00351124	0.00309775	0.00262511	0.00283192	0.00320029	0.00340665	0.00374847	0.00421053	0.00421375	0.00398302	0.003369	0.00321051	0.00315503	0.00326654	0.00404719	0.00434011	0.00446738	0.00440401	0.00444582	0.00428891	0.00406602	0.0034394	0.00310902	0.00311592
0.00391067	0.00494542	0.00556309	0.00544682	0.00501156	0.00462205	0.00424512	0.00450098	0.00537551	0.00595836	0.00641547	0.00760755	0.00935625	0.0103433	0.0103156	0.00902327	0.00768046	0.00615631	0.00674732	0.00781433	0.00808643	0.00912907	0.0093527	0.00910852	0.00910183	0.00877327	0.00762987	0.00734274	0.00552123	0.00522355	0.00542752	0.00553186	0.00591628	0.00637437	0.0060769	0.00547929	0.00450196	0.00458496	0.00521577	0.00573454	0.00721887	0.00859878	0.00872677	0.00845043	0.00854035	0.0079966	0.00716471	0.00599703	0.00471993	0.00456227
0.00373504	0.00516493	0.0061289	0.00563557	0.00466436	0.00412693	0.00371693	0.00370015	0.0041944	0.00442244	0.0046512	0.0057216	0.00720429	0.00744028	0.00670528	0.00585799	0.005069	0.00408954	0.0041945	0.00493696	0.00552881	0.0063455	0.00691616	0.00694551	0.00678793	0.00621103	0.00505811	0.00440835	0.00346019	0.00344878	0.00387409	0.00434111	0.00495589	0.0054147	0.00498889	0.00436348	0.00326741	0.00285896	0.00280552	0.00297363	0.00367026	0.00391288	0.00394874	0.00423925	0.0047468	0.00467327	0.00409937	0.00333061	0.00269281	0.002122
0.00371451	0.00488813	0.00547742	0.00488016	0.00415298	0.00404526	0.0039318	0.00401664	0.0044714	0.00449542	0.0045662	0.0057956	0.00757283	0.00776388	0.00676011	0.00587143	0.00534359	0.00458147	0.00469892	0.00535544	0.0057569	0.00645729	0.00737282	0.00764213	0.00754872	0.00669344	0.00520513	0.00477959	0.00422046	0.00437549	0.00459977	0.00467314	0.00529711	0.00623955	0.00618655	0.00566268	0.00399329	0.00314697	0.0029699	0.00318786	0.00389763	0.00392114	0.00379628	0.00423488	0.00499158	0.00499281	0.00425741	0.00333811	0.00272451	0.00215948
0.00350265	0.00478714	0.0055054	0.00514362	0.00472467	0.00482416	0.00472372	0.00485272	0.0055094	0.00580095	0.00609648	0.00743821	0.00906455	0.00892396	0.00761906	0.00621501	0.00565743	0.00520239	0.00594311	0.00733197	0.00823205	0.00911399	0.00985166	0.00997005	0.00948462	0.00828311	0.00647155	0.00527893	0.00438158	0.00483043	0.00614297	0.0075625	0.00856406	0.00866575	0.00735456	0.00571605	0.00417237	0.00350436	0.00323525	0.003551	0.00443809	0.00471065	0.00485817	0.00557302	0.00633084	0.00563813	0.00419133	0.00337089	0.00282996	0.00216042
0.00342945	0.00465696	0.00520117	0.00475309	0.00420288	0.00424746	0.00410316	0.00390118	0.00400568	0.00373144	0.00356833	0.00454296	0.00595036	0.00591499	0.00487225	0.00388763	0.00368975	0.00353475	0.00399791	0.00466214	0.00480506	0.00507713	0.00583881	0.00667003	0.00693885	0.00637963	0.0051439	0.00400762	0.00322039	0.00332694	0.00390189	0.00459368	0.00532391	0.005744	0.00518679	0.00435519	0.00323914	0.00266845	0.00237277	0.0023947	0.00276952	0.00271366	0.00257597	0.00291359	0.00347965	0.00347717	0.00291693	0.00220562	0.0018109	0.00153573
0.00363839	0.0044929	0.00433067	0.00382035	0.0037807	0.00463973	0.00510227	0.0050538	0.00505988	0.00444678	0.00393793	0.0048915	0.00643323	0.00656555	0.00570102	0.00416603	0.00392604	0.00388888	0.00435099	0.00495159	0.00496293	0.00524619	0.00630773	0.00735728	0.00746352	0.00668144	0.0054174	0.00428871	0.0035067	0.00363044	0.00419742	0.00487121	0.00572378	0.00636471	0.00590187	0.00517258	0.00375923	0.00305146	0.00277728	0.00281577	0.0032983	0.00331253	0.00321598	0.00358149	0.00416874	0.00427084	0.0038012	0.00281778	0.00223212	0.00189728
0.00443138	0.00547452	0.00498609	0.00348113	0.00394335	0.00592787	0.00642801	0.00604634	0.00585296	0.00537218	0.00512343	0.00597903	0.00672392	0.0064788	0.00625049	0.00384916	0.00396692	0.0045508	0.00521027	0.00560362	0.00501017	0.00492855	0.00632661	0.00787116	0.00767847	0.00635794	0.00503223	0.00378663	0.00295116	0.00302033	0.00358941	0.00429686	0.00502496	0.00540371	0.00483543	0.00407434	0.0029883	0.0025526	0.00249868	0.00275162	0.00320901	0.00299726	0.00259484	0.00280327	0.0035017	0.00386329	0.00356467	0.00277889	0.0022189	0.00179313
0.0030293	0.0034763	0.00344976	0.00322458	0.00272788	0.00249962	0.00245501	0.0024555	0.00275026	0.00292614	0.00306928	0.0036376	0.00442136	0.00456157	0.00418486	0.00368834	0.00348826	0.0033767	0.00385853	0.00448364	0.00474165	0.00536874	0.00662524	0.0075223	0.00736476	0.00657514	0.00565106	0.00494278	0.00433372	0.00450006	0.00489429	0.00524764	0.00600763	0.00684953	0.00657812	0.00593684	0.00427414	0.0033817	0.00304599	0.00305474	0.00360087	0.00386539	0.00401139	0.00437753	0.00479663	0.00470198	0.00411492	0.00314639	0.00263883	0.0023558
0.00240945	0.0027221	0.00268681	0.00263844	0.00212795	0.00179514	0.00183268	0.00188378	0.00211196	0.00218291	0.00217557	0.00249752	0.00309886	0.00334201	0.00309274	0.00266679	0.00235492	0.00222946	0.00256774	0.00298554	0.0031272	0.00353795	0.00455163	0.00543994	0.00514592	0.00465612	0.00446541	0.00371066	0.0028967	0.00277794	0.00309554	0.00357092	0.00415882	0.0045628	0.00423063	0.00376943	0.00283088	0.00229496	0.0020447	0.00202413	0.00238635	0.0026822	0.00291593	0.00325884	0.00357632	0.00345146	0.00296552	0.00227345	0.00180817	0.00152464
0.00213709	0.00247471	0.00252134	0.00271047	0.00232483	0.00199831	0.00205068	0.0021184	0.00237838	0.0025066	0.00259899	0.00307993	0.00379624	0.00397441	0.00361883	0.00311322	0.0029081	0.00282203	0.00315822	0.00350845	0.00347136	0.00384091	0.00510389	0.00619418	0.00580821	0.00514689	0.00495544	0.0043454	0.00359558	0.00351318	0.00373147	0.00404372	0.00471529	0.00542923	0.00524219	0.00480057	0.00353392	0.00280725	0.00249819	0.00247613	0.00298264	0.00342282	0.00378959	0.00425591	0.00467892	0.00458028	0.00403427	0.00314312	0.00244217	0.00198508
0.00231854	0.00270722	0.00283061	0.00300259	0.00256869	0.00212802	0.00199164	0.00188756	0.00203347	0.00217406	0.00231968	0.00272873	0.00327402	0.00347101	0.00332594	0.00281927	0.00251067	0.00230345	0.00245059	0.00268693	0.00270762	0.00305872	0.00408721	0.00496034	0.00455781	0.0040684	0.0041091	0.00362939	0.00300201	0.00295883	0.00321602	0.00356154	0.00412354	0.00467552	0.00459937	0.00435181	0.00329469	0.00261572	0.00238149	0.00247995	0.00300323	0.0034316	0.00384211	0.00447055	0.0049464	0.00456855	0.0037517	0.00292296	0.00249713	0.00219653
0.00227957	0.00268343	0.0028678	0.00300043	0.00267406	0.00227894	0.00200356	0.00181254	0.00191876	0.00207307	0.0022651	0.00270728	0.00324169	0.00340293	0.00327131	0.00277799	0.00244586	0.00213837	0.00215952	0.00233555	0.00240372	0.00277981	0.00369198	0.00437929	0.00389545	0.00346067	0.00365679	0.00338124	0.00290631	0.00291949	0.00313935	0.00338595	0.00387019	0.00446185	0.00456276	0.00443659	0.00345245	0.00270021	0.00237057	0.00243704	0.00297977	0.0034865	0.00396738	0.00458838	0.00502238	0.0045988	0.00374746	0.0029297	0.00235501	0.00188635
0.00230348	0.00290481	0.00326972	0.00357242	0.00327963	0.00286064	0.00250113	0.0021546	0.00213174	0.00219861	0.00238534	0.00292793	0.00351103	0.00353054	0.00326674	0.00271061	0.00250606	0.00224568	0.00220909	0.00225603	0.0021494	0.00239116	0.00328349	0.00401034	0.00348412	0.00313019	0.00355117	0.00333139	0.00282351	0.00277763	0.00299271	0.00328655	0.00378158	0.00436076	0.00455175	0.00467887	0.00380895	0.00296982	0.0024518	0.00233227	0.00276761	0.00330459	0.00389398	0.00460492	0.00501048	0.00452409	0.00367313	0.0028124	0.00228178	0.00179407
0.00160498	0.00221626	0.00278437	0.0031628	0.00310895	0.00274654	0.0021787	0.00172991	0.00167415	0.00181241	0.00209642	0.00259014	0.00298919	0.0029705	0.00287119	0.00233919	0.00215389	0.00192413	0.00188296	0.00200587	0.00205841	0.00227903	0.00283827	0.00330179	0.00308079	0.00276467	0.00270441	0.00248507	0.00235078	0.00270069	0.00324388	0.00371637	0.0042457	0.00490717	0.00527457	0.00521519	0.00451759	0.00364956	0.00288508	0.00268726	0.0030979	0.00365297	0.00437108	0.00529548	0.00578353	0.00500961	0.00396738	0.003265	0.00291915	0.00236773
0.00265057	0.0033028	0.00336485	0.00355979	0.00346936	0.00362252	0.00363956	0.00319803	0.00290076	0.00253949	0.00244223	0.00315247	0.00402777	0.00387649	0.00336315	0.00291856	0.00306172	0.00287191	0.00278186	0.00286716	0.00290727	0.00319427	0.00378377	0.00394061	0.00375089	0.00319462	0.00267801	0.00311558	0.00357935	0.00421281	0.00431777	0.0039354	0.00436918	0.00585167	0.00667455	0.00603677	0.00495042	0.00409649	0.00335115	0.00324037	0.00370751	0.0041612	0.0046831	0.00547495	0.00593414	0.00511114	0.0039599	0.0032173	0.00289572	0.00245965
0.00181709	0.00252016	0.00306073	0.0034942	0.00347389	0.00319875	0.00272316	0.00226179	0.0021534	0.00222867	0.00249636	0.00308786	0.00364201	0.00379629	0.00377038	0.00287551	0.00252764	0.00237194	0.00257121	0.00290443	0.00299502	0.00327209	0.00407558	0.00504211	0.00513359	0.00493772	0.00475338	0.00402647	0.00371867	0.00432383	0.00547382	0.00672307	0.00794513	0.00886397	0.00886226	0.0088544	0.00732013	0.00613219	0.00547975	0.00563255	0.00682691	0.00793612	0.00899502	0.00999907	0.0101066	0.00853289	0.00675003	0.0053384	0.00513929	0.00484992
0.00170995	0.00211602	0.00242581	0.00244313	0.00192722	0.00151971	0.00131631	0.00112264	0.00112262	0.0011329	0.00119365	0.00148943	0.00186982	0.0020268	0.00203798	0.00170368	0.00154998	0.00138598	0.00136115	0.00138877	0.00137026	0.00150136	0.00182481	0.00205785	0.00204174	0.00187824	0.00169349	0.00164935	0.00175758	0.00224714	0.00283037	0.0032785	0.00377006	0.00443443	0.00475185	0.00446922	0.00421451	0.00384259	0.00325613	0.00328244	0.00400757	0.00489262	0.00575872	0.00650582	0.0066025	0.00554727	0.00441765	0.00370202	0.0036893	0.00346942
0.00133655	0.00156622	0.00157551	0.00159605	0.00144883	0.00139307	0.00134	0.00116345	0.00111335	0.00107275	0.00111757	0.00143302	0.00186405	0.0020575	0.00207707	0.00179555	0.00163975	0.00141138	0.00130051	0.00126741	0.00122213	0.00135755	0.00172152	0.00198155	0.00207113	0.00192887	0.00162627	0.00153567	0.00146413	0.00164667	0.00186775	0.002034	0.00239711	0.00302439	0.00335151	0.00316403	0.002958	0.00275516	0.00237738	0.00233364	0.00267189	0.00302173	0.00341613	0.00393116	0.00422347	0.00378774	0.00316175	0.00267312	0.00248805	0.00226097
0.002402	0.00284325	0.00250361	0.00242744	0.00259265	0.00321682	0.00345979	0.00303258	0.00267626	0.002276	0.00214358	0.00277537	0.0036082	0.00362202	0.00328158	0.00268132	0.00266404	0.00239823	0.00215741	0.0020007	0.00180785	0.00190832	0.00241778	0.00279166	0.00288711	0.00257901	0.00202022	0.00186287	0.00175761	0.00193203	0.00211644	0.00226823	0.00274923	0.00355654	0.00377003	0.00319202	0.00307679	0.00318787	0.00298987	0.00321905	0.00395741	0.00462083	0.00514845	0.00571065	0.00616177	0.00578671	0.00513765	0.00478968	0.00439693	0.0038668
0.00129069	0.00156353	0.00162001	0.00172535	0.00167734	0.00165437	0.00153893	0.00128383	0.00121233	0.00118614	0.00125349	0.00157914	0.00201453	0.00220374	0.00222291	0.00195162	0.00178855	0.0015581	0.00150196	0.00151859	0.00150136	0.00166928	0.00209667	0.00246538	0.00261	0.00248164	0.00215254	0.00192826	0.00177649	0.00198151	0.00232165	0.00264853	0.00311496	0.00370792	0.00388785	0.00365417	0.00337043	0.0032089	0.00301785	0.00337127	0.00430386	0.00521521	0.0059261	0.00637721	0.00630166	0.00542304	0.00455502	0.0040509	0.0041807	0.00417155
0.00115228	0.00147893	0.0016478	0.00177558	0.00182982	0.00191686	0.00180784	0.00166306	0.00190933	0.00248881	0.00340605	0.00475662	0.00595073	0.0052364	0.00501306	0.0079482	0.0106637	0.0107232	0.011	0.0122201	0.0141285	0.0172583	0.0199436	0.0168254	0.0141925	0.0107286	0.00950444	0.0195036	0.0255333	0.0269906	0.0195811	0.00814609	0.008463	0.0217472	0.0279513	0.0182464	0.0124905	0.0117796	0.00944543	0.00855063	0.00970867	0.0114496	0.0123543	0.0118927	0.0104695	0.00889864	0.00875446	0.00890933	0.0100164	0.0113131
0.00122359	0.00146027	0.00153403	0.00165383	0.00158017	0.00147086	0.00129484	0.00102609	0.000933461	0.000921958	0.00101308	0.00130804	0.00166641	0.0017836	0.00180534	0.00167587	0.00156842	0.00130665	0.00116919	0.00118891	0.00128947	0.00154287	0.00191611	0.00205614	0.00209439	0.00194634	0.00169303	0.00179633	0.00176005	0.00188051	0.00195044	0.00200547	0.00249518	0.0034089	0.00371304	0.00315073	0.00308227	0.00318877	0.00294464	0.00326548	0.00434767	0.00552986	0.00650394	0.00730216	0.00791315	0.00737699	0.00658843	0.00650917	0.00559888	0.00448127
0.00106044	0.00128092	0.00138708	0.00153406	0.00147824	0.00136824	0.00117272	0.000883371	0.000798815	0.000801612	0.000903211	0.00116532	0.00144681	0.0015227	0.00156084	0.00144335	0.00140295	0.0012058	0.00108162	0.00102161	0.000966911	0.00111395	0.0015007	0.00175811	0.00180449	0.0016886	0.00151338	0.00148188	0.00132288	0.00130846	0.0012808	0.00124159	0.00148701	0.0020156	0.00229509	0.00221207	0.00191261	0.00169276	0.00150699	0.00159616	0.00190868	0.00213983	0.00236682	0.00261618	0.00274623	0.00258549	0.00238091	0.00213795	0.00203406	0.00180192
0.00135381	0.00167266	0.00169452	0.00176299	0.00184936	0.00203579	0.0019375	0.00158778	0.00142919	0.00136686	0.00150312	0.00200222	0.002499	0.0024303	0.00231985	0.00222792	0.00247004	0.00227523	0.00202566	0.00180324	0.00155986	0.00168873	0.002324	0.00270385	0.00256652	0.00229892	0.00217544	0.00223299	0.00193617	0.00177439	0.00164386	0.00155644	0.00184053	0.00246765	0.00274886	0.00261353	0.00245901	0.00235418	0.00207115	0.00205189	0.00241393	0.00286028	0.00336578	0.00390742	0.00411833	0.00373157	0.00330369	0.00283061	0.00285202	0.00278732
0.000974895	0.00123172	0.00145177	0.00176973	0.00168789	0.00141551	0.00114424	0.000842857	0.000779993	0.000840378	0.000981148	0.00121685	0.00147382	0.0016805	0.00184532	0.00154339	0.00130127	0.00104039	0.000903015	0.000880046	0.000895753	0.00103022	0.00128763	0.00146964	0.00162002	0.00159985	0.00140969	0.00138973	0.00127477	0.00136746	0.00148441	0.00155532	0.00177299	0.00218079	0.00245932	0.00251719	0.00218854	0.00197531	0.00197896	0.00236661	0.00300205	0.00342648	0.00370431	0.00386217	0.00390521	0.00378095	0.00352255	0.00297125	0.00278151	0.00302367
0.00110509	0.00129091	0.00130467	0.00128999	0.00115178	0.00108232	0.000983872	0.000781481	0.000726781	0.000719925	0.000791759	0.00102705	0.0013163	0.00145364	0.00150947	0.00132204	0.00119838	0.000998489	0.000911561	0.000920381	0.000946817	0.00109719	0.00142347	0.00172704	0.00198377	0.00193538	0.00158814	0.00139995	0.00117163	0.00112666	0.00112667	0.00115882	0.00144878	0.00201212	0.00232743	0.00227686	0.00225024	0.00218199	0.00188007	0.00183852	0.00206422	0.0023132	0.00269409	0.00310807	0.00318465	0.00300105	0.00290545	0.00233102	0.00247699	0.00264474
0.000898877	0.00103699	0.00107402	0.00115434	0.00106993	0.000976064	0.000848695	0.000619492	0.000546369	0.000532459	0.000590184	0.000758574	0.000951	0.00104216	0.00110557	0.000984303	0.000901074	0.00073583	0.000639004	0.00061951	0.000638014	0.000767047	0.00100798	0.00115479	0.00123344	0.00120337	0.0010963	0.00110335	0.000963725	0.000927291	0.000897447	0.000885264	0.00108974	0.00148558	0.00169207	0.00167363	0.00147632	0.00133716	0.00118208	0.0011788	0.00133746	0.00146893	0.00161571	0.001807	0.00192771	0.00190568	0.0018118	0.00147419	0.00133023	0.00122758
0.00087895	0.000975916	0.000984687	0.00101887	0.00093151	0.000831961	0.000707972	0.00053275	0.000499034	0.000528635	0.000614999	0.000783746	0.000968933	0.00107904	0.00115878	0.00102406	0.000952786	0.000826229	0.000754322	0.000699983	0.000633014	0.000707032	0.000972505	0.00116247	0.00121764	0.00110794	0.000915994	0.00089654	0.000817052	0.000862549	0.000954311	0.00107658	0.00136029	0.00176738	0.00188878	0.00187134	0.00202434	0.00254741	0.00285969	0.0032271	0.00392494	0.00481583	0.00606481	0.00756215	0.00771852	0.00607643	0.00520949	0.0055796	0.00941059	0.0115198
0.000987113	0.00119147	0.00124759	0.00135763	0.00136432	0.00136893	0.00122572	0.000930205	0.000822304	0.000817611	0.000949272	0.00129311	0.0016594	0.00171994	0.001773	0.0017849	0.00187166	0.00161036	0.00138692	0.00128849	0.00128692	0.00156091	0.00207111	0.00214885	0.00194234	0.00183273	0.00200284	0.002451	0.00223819	0.0019318	0.00150748	0.00116166	0.00141593	0.00206709	0.00207554	0.00165721	0.00139809	0.00167669	0.00176944	0.00170165	0.00172249	0.00173412	0.0018184	0.00211988	0.00243451	0.00254633	0.00255054	0.0022888	0.0024491	0.0025188
0.000859909	0.000897586	0.00085976	0.000870906	0.00074668	0.000641098	0.000561215	0.000386096	0.000323037	0.000299143	0.00032102	0.000399347	0.000489928	0.000553389	0.000613568	0.000537619	0.000463813	0.000356513	0.000289955	0.000275569	0.000287253	0.000337929	0.000421494	0.000471843	0.000512979	0.000515826	0.000479951	0.000484349	0.000395678	0.000349404	0.000320973	0.000306783	0.000344369	0.000420319	0.00045173	0.000453287	0.000440265	0.000449947	0.000459602	0.000529021	0.00068803	0.000846399	0.000934241	0.00098987	0.00109321	0.00119822	0.00122916	0.00114602	0.00102693	0.000949026
7.08854e-05	0.000110059	0.000124004	0.000132756	0.000176783	0.000217672	0.000187189	0.000133519	0.000105294	9.61457e-05	0.00011208	0.000166229	0.000225709	0.000216558	0.00020119	0.00023755	0.000262531	0.000214737	0.000172296	0.000153115	0.000151857	0.000190602	0.000267727	0.000295271	0.000269179	0.000259575	0.000287218	0.000316062	0.000273524	0.000240155	0.000217035	0.000220205	0.000298578	0.000410142	0.000390176	0.000327852	0.000344975	0.000485298	0.000529152	0.000509249	0.000510646	0.00053268	0.000626999	0.000813647	0.000873583	0.000709215	0.000622901	0.000632049	0.00100087	0.00116345
1.03166e-05	1.50519e-05	1.49961e-05	1.41518e-05	2.04856e-05	2.92943e-05	2.80392e-05	2.19013e-05	1.81626e-05	1.63153e-05	1.87427e-05	2.87753e-05	3.97838e-05	3.62666e-05	3.26519e-05	4.39316e-05	5.38784e-05	4.68521e-05	3.95192e-05	3.66625e-05	3.78323e-05	4.82653e-05	6.71051e-05	7.14282e-05	6.26211e-05	6.20862e-05	7.63407e-05	9.08883e-05	8.18209e-05	7.14698e-05	6.02023e-05	5.50481e-05	7.39255e-05	0.000104142	9.58972e-05	7.34673e-05	7.18606e-05	0.000103114	0.000109606	9.53711e-05	7.9627e-05	6.20874e-05	5.68729e-05	7.5652e-05	9.13395e-05	8.15502e-05	6.94455e-05	5.27169e-05	6.13782e-05	5.99567e-05
2.49668e-05	3.77559e-05	3.86749e-05	3.42836e-05	5.18228e-05	7.84307e-05	7.74401e-05	6.42532e-05	5.73007e-05	5.50214e-05	6.62643e-05	0.000105207	0.0001539	0.000145227	0.0001344	0.000207086	0.000254826	0.000225026	0.000206224	0.000222294	0.000268191	0.000355048	0.000473211	0.000502573	0.000473756	0.000503606	0.000637072	0.000772174	0.000745385	0.000727613	0.00070946	0.000757095	0.00104873	0.00145264	0.00137499	0.00113643	0.0012601	0.00181437	0.00192386	0.00173686	0.00152275	0.00126004	0.00125268	0.00174088	0.00208597	0.00172993	0.00140464	0.00125937	0.00169635	0.00170813
0.00110481	0.00238192	0.00421729	0.00603432	0.00574176	0.0039876	0.0028092	0.00284796	0.00385549	0.00530705	0.00687015	0.00923556	0.0135085	0.0193149	0.022238	0.0174169	0.0113014	0.00817955	0.00941921	0.0130377	0.016953	0.0213275	0.0287198	0.0418681	0.0599696	0.0614605	0.0428858	0.0283541	0.0219765	0.0250217	0.0327439	0.0410197	0.0521902	0.0703802	0.0933371	0.113619	0.101525	0.0780194	0.0587093	0.0510649	0.057547	0.0692478	0.0815672	0.095019	0.0995245	0.0955473	0.096116	0.0785253	0.0815377	0.0768899
7.59332e-07	1.29339e-06	1.69666e-06	1.90296e-06	2.43582e-06	2.78556e-06	2.28517e-06	1.68737e-06	1.45234e-06	1.4467e-06	1.75496e-06	2.64174e-06	3.85409e-06	4.14171e-06	4.11148e-06	4.97137e-06	5.02355e-06	3.91818e-06	3.24733e-06	3.18545e-06	3.50455e-06	4.50996e-06	6.41884e-06	7.95236e-06	8.14514e-06	8.54778e-06	9.42802e-06	8.8775e-06	7.20136e-06	6.52862e-06	6.53133e-06	7.27877e-06	9.94529e-06	1.39691e-05	1.51008e-05	1.42501e-05	1.5034e-05	1.6558e-05	1.44776e-05	1.21595e-05	1.16341e-05	1.19697e-05	1.39277e-05	1.8475e-05	2.20474e-05	2.03235e-05	1.87515e-05	1.89412e-05	1.96925e-05	1.65884e-05
2.97895e-07	4.93675e-07	6.60369e-07	7.41124e-07	9.15648e-07	1.01925e-06	8.4002e-07	6.47081e-07	5.84315e-07	5.96395e-07	7.27361e-07	1.10416e-06	1.65195e-06	1.78239e-06	1.74068e-06	2.22892e-06	2.2718e-06	1.79701e-06	1.58343e-06	1.72204e-06	2.09843e-06	2.80087e-06	3.95159e-06	4.90858e-06	5.10826e-06	5.5369e-06	6.43997e-06	6.42193e-06	5.82221e-06	6.35993e-06	7.89976e-06	1.04836e-05	1.50581e-05	2.08941e-05	2.20816e-05	2.1304e-05	2.52542e-05	3.23847e-05	3.224e-05	3.11058e-05	3.41104e-05	4.02044e-05	5.16515e-05	7.00056e-05	7.99351e-05	6.91986e-05	6.59926e-05	7.77678e-05	0.000104809	0.000105796
5.98321e-05	0.000106571	0.000137687	0.00014788	0.000201292	0.00024477	0.000200538	0.000141225	0.000112674	0.000105829	0.00013249	0.000216924	0.000327096	0.000336356	0.000322429	0.000424256	0.000449313	0.000344542	0.000267647	0.000243228	0.00025876	0.000348654	0.000523462	0.000639752	0.000614318	0.000651713	0.000781948	0.000765454	0.000606718	0.000512949	0.000469471	0.000506066	0.000740463	0.00108975	0.00112224	0.000988126	0.00109811	0.00134877	0.00121082	0.000952672	0.000786684	0.00068827	0.000786193	0.00116527	0.00142311	0.00120174	0.00104918	0.0010968	0.00135604	0.0011938
4.32002e-05	9.70746e-05	0.000180798	0.000265935	0.00024558	0.000155612	0.00010288	0.000114138	0.000173801	0.000249979	0.000321169	0.000426641	0.000643688	0.0009806	0.00115423	0.000860396	0.000503526	0.000361779	0.000473895	0.000670886	0.000847662	0.00102244	0.00136239	0.0021363	0.00329505	0.00335604	0.00210275	0.00119608	0.000864307	0.00109441	0.00154538	0.00191128	0.00231165	0.00321343	0.00500541	0.00666773	0.00553436	0.00314995	0.00169547	0.00145884	0.00220921	0.00319946	0.00374814	0.00379164	0.00383012	0.004701	0.00536522	0.00380799	0.00236583	0.00146351
1.56806e-07	2.43309e-07	3.19149e-07	3.56033e-07	4.32639e-07	4.72359e-07	3.84279e-07	2.93131e-07	2.63166e-07	2.68371e-07	3.28221e-07	4.94722e-07	7.35019e-07	8.14143e-07	8.19528e-07	9.89582e-07	9.79766e-07	7.62278e-07	6.4859e-07	6.63443e-07	7.57178e-07	9.86936e-07	1.41208e-06	1.79803e-06	1.90754e-06	2.04115e-06	2.23802e-06	2.07445e-06	1.70548e-06	1.6233e-06	1.72398e-06	2.02799e-06	2.86356e-06	4.13937e-06	4.65931e-06	4.55859e-06	4.94119e-06	5.41579e-06	4.69647e-06	4.00427e-06	3.99488e-06	4.33523e-06	5.2532e-06	7.0522e-06	8.39995e-06	7.79527e-06	7.35458e-06	7.6645e-06	8.37246e-06	7.28767e-06
1.50393e-07	2.49244e-07	3.55889e-07	4.14299e-07	4.97103e-07	5.12047e-07	3.90027e-07	2.85205e-07	2.54426e-07	2.65587e-07	3.29038e-07	4.9328e-07	7.47071e-07	8.6628e-07	8.92431e-07	1.05077e-06	9.78007e-07	7.21586e-07	5.9233e-07	6.01058e-07	6.87183e-07	8.94579e-07	1.30043e-06	1.74318e-06	1.89952e-06	2.05055e-06	2.19208e-06	1.86287e-06	1.43768e-06	1.34319e-06	1.45226e-06	1.73496e-06	2.44092e-06	3.59146e-06	4.2904e-06	4.31753e-06	4.63537e-06	4.6202e-06	3.62723e-06	2.96678e-06	3.07551e-06	3.55434e-06	4.39992e-06	5.81652e-06	7.13186e-06	7.08848e-06	6.84078e-06	6.98996e-06	6.58073e-06	5.14008e-06
1.17473e-07	1.84742e-07	2.5934e-07	3.00883e-07	3.55024e-07	3.59643e-07	2.73627e-07	2.02596e-07	1.83017e-07	1.91251e-07	2.34665e-07	3.46632e-07	5.21817e-07	6.09641e-07	6.30009e-07	7.29058e-07	6.69676e-07	4.93934e-07	4.10386e-07	4.22517e-07	4.85126e-07	6.27665e-07	9.0964e-07	1.2353e-06	1.37246e-06	1.47819e-06	1.5435e-06	1.28676e-06	9.90376e-07	9.41571e-07	1.03948e-06	1.25289e-06	1.75367e-06	2.58224e-06	3.15998e-06	3.25978e-06	3.426e-06	3.28317e-06	2.53348e-06	2.10898e-06	2.28398e-06	2.71797e-06	3.35791e-06	4.35058e-06	5.30393e-06	5.37922e-06	5.26101e-06	5.28365e-06	4.82382e-06	3.70816e-06
2.17871e-06	4.43435e-06	6.70045e-06	7.75288e-06	9.9625e-06	1.08786e-05	8.13927e-06	5.50259e-06	4.49741e-06	4.58366e-06	6.09174e-06	1.01479e-05	1.62016e-05	1.84607e-05	1.87751e-05	2.36611e-05	2.27322e-05	1.62984e-05	1.24453e-05	1.17628e-05	1.32501e-05	1.82927e-05	2.84164e-05	3.86159e-05	4.09025e-05	4.4892e-05	5.09541e-05	4.41967e-05	3.29121e-05	2.83399e-05	2.83985e-05	3.35824e-05	5.03488e-05	7.75287e-05	9.05732e-05	8.85871e-05	0.000100454	0.000107986	8.62054e-05	6.57125e-05	5.8747e-05	6.00237e-05	7.55507e-05	0.000112398	0.000147725	0.000143993	0.000139046	0.000155124	0.000158458	0.000124201
7.88542e-08	1.0088e-07	1.22307e-07	1.34321e-07	1.47557e-07	1.47333e-07	1.24385e-07	1.08575e-07	1.11136e-07	1.19305e-07	1.38772e-07	1.87033e-07	2.61307e-07	3.06359e-07	3.16471e-07	3.18326e-07	2.87311e-07	2.43582e-07	2.56372e-07	3.1554e-07	3.87724e-07	4.88007e-07	6.61342e-07	8.85498e-07	1.06569e-06	1.07846e-06	9.32922e-07	7.77382e-07	7.2922e-07	9.37751e-07	1.26923e-06	1.6181e-06	2.10824e-06	2.89888e-06	3.83417e-06	4.35729e-06	3.84738e-06	2.85079e-06	2.18152e-06	2.52126e-06	3.93972e-06	5.56749e-06	6.75672e-06	7.50084e-06	8.10029e-06	8.71899e-06	8.64927e-06	6.89152e-06	4.93576e-06	3.81866e-06
9.53707e-08	1.37703e-07	1.81208e-07	2.03219e-07	2.40634e-07	2.50773e-07	1.97711e-07	1.49929e-07	1.34087e-07	1.35452e-07	1.64173e-07	2.44777e-07	3.66999e-07	4.18132e-07	4.26086e-07	5.06108e-07	4.81563e-07	3.63928e-07	3.04258e-07	3.10956e-07	3.55091e-07	4.62679e-07	6.76632e-07	9.1173e-07	9.95994e-07	1.0778e-06	1.15999e-06	9.97126e-07	7.82421e-07	7.486e-07	8.26332e-07	1.00512e-06	1.43145e-06	2.1286e-06	2.59914e-06	2.68058e-06	2.834e-06	2.77143e-06	2.19334e-06	1.87572e-06	2.06964e-06	2.48021e-06	3.08665e-06	4.05058e-06	5.01561e-06	5.16329e-06	5.0924e-06	5.13403e-06	4.71133e-06	3.68374e-06
7.11303e-08	8.84346e-08	1.07719e-07	1.19337e-07	1.31444e-07	1.28949e-07	1.06317e-07	9.04073e-08	8.9103e-08	9.23521e-08	1.05059e-07	1.3937e-07	1.93651e-07	2.23356e-07	2.2887e-07	2.43479e-07	2.22297e-07	1.81372e-07	1.76675e-07	2.06419e-07	2.46799e-07	3.04917e-07	4.12442e-07	5.56745e-07	6.5592e-07	6.81514e-07	6.30375e-07	5.17686e-07	4.56195e-07	5.4323e-07	7.01393e-07	8.83986e-07	1.16943e-06	1.64546e-06	2.20041e-06	2.49649e-06	2.25386e-06	1.69921e-06	1.2798e-06	1.42394e-06	2.15345e-06	2.98304e-06	3.60363e-06	4.07291e-06	4.57285e-06	5.068e-06	5.10082e-06	4.18396e-06	2.97886e-06	2.22979e-06
6.23168e-08	6.89567e-08	7.53928e-08	7.97472e-08	8.40659e-08	8.22977e-08	7.30161e-08	6.66273e-08	6.64649e-08	6.58674e-08	6.99484e-08	8.56489e-08	1.09566e-07	1.20398e-07	1.198e-07	1.1874e-07	1.12099e-07	1.01908e-07	1.08137e-07	1.28753e-07	1.49524e-07	1.74177e-07	2.21058e-07	2.89206e-07	3.49814e-07	3.54784e-07	3.01324e-07	2.4971e-07	2.37455e-07	3.01528e-07	3.94887e-07	4.91695e-07	6.34739e-07	8.79704e-07	1.21099e-06	1.4219e-06	1.20637e-06	8.20164e-07	6.22907e-07	7.77653e-07	1.26286e-06	1.77174e-06	2.10834e-06	2.31577e-06	2.56543e-06	2.94736e-06	3.00431e-06	2.28127e-06	1.48156e-06	1.12121e-06
9.59902e-07	1.84392e-06	2.71266e-06	3.10693e-06	3.08751e-06	2.64475e-06	2.31626e-06	3.08756e-06	4.91128e-06	6.88479e-06	8.56217e-06	1.14993e-05	1.72467e-05	2.21605e-05	2.34097e-05	2.22972e-05	1.76273e-05	1.43971e-05	1.80245e-05	2.41758e-05	3.0478e-05	3.80163e-05	5.27066e-05	8.32288e-05	0.000124799	0.00012672	8.45242e-05	5.60496e-05	5.22446e-05	7.40928e-05	0.000101987	0.000125981	0.000164203	0.000248455	0.000403556	0.000531587	0.000424055	0.000229471	0.000146192	0.000194495	0.000338224	0.000467153	0.000526679	0.000557193	0.000649961	0.000869739	0.000960706	0.000674332	0.000366249	0.000226551
[truncated: 90 more rows]
[truncated: 291 more columns]

## Sheet: Fig2d
--------------------------------------------------------------------------------
ProjectedLocalDensityOfStates
Contour(LDOS)
xData [341]
Ang
0
0.268162
0.536324
0.804487
1.07265
1.34081
1.60897
1.87714
2.1453
2.41346
2.68162
2.94978
3.21795
3.48611
3.75427
4.02243
4.2906
4.55876
4.82692
5.09508
5.36324
5.63141
5.89957
6.16773
6.43589
6.70406
6.97222
7.24038
7.50854
7.7767
8.04487
8.31303
8.58119
8.84935
9.11752
9.38568
9.65384
9.922
10.1902
10.4583
10.7265
10.9947
[truncated: 709 more rows]
[truncated: 291 more columns]

[truncated: 7 more sheets: Fig2e, Fig2f, Fig 3 and 4, Fig S1, Fig S2, Fig S4, Fig S7]
